# Supplementary material for: Scalable nano-architecture for stable near-blackbody solar absorption at high temperatures
Source: Nat Commun. 2024 Jan 9;15:384. doi: 10.1038/s41467-023-44672-3 (PMC10776863; doi:10.1038/s41467-023-44672-3)
Supplement: Supplementary file 5 — Source Data [file 41467_2023_44672_MOESM5_ESM.xlsx]

## Sheet: Fig. 1d
Wavelength (nm)	Reflectance (%)
	Coral-structure, bare	Coral-structure, w/nanolayer	Pyromark 2500, bare	Pyromark 2500, w/ nanolayer	Inconel 625, bare	Inconel 625, w/ nanolayer
2500	3.28496	3.50309	7.47896	5.84093	71.5463	59.1026
2490	3.04834	3.83646	7.35385	5.64025	71.3327	59.0667
2480	3.39781	3.64943	7.67344	5.98696	71.136	58.7971
2470	3.48531	3.5016	7.93742	6.13989	71.5171	58.9431
2460	3.55497	3.70165	7.78402	6.12291	71.4462	58.7966
2450	3.44763	3.52315	7.79145	5.85626	71.6975	58.9485
2440	3.61219	3.65019	7.82058	6.12519	71.7259	58.9814
2430	3.46854	3.55957	7.88272	5.96585	71.7984	58.9262
2420	3.61825	3.73834	7.81604	6.02014	71.7723	58.9917
2410	3.57417	3.66796	7.83169	5.99805	71.8926	58.9828
2400	3.60477	3.68948	7.88289	6.09184	71.8658	58.8672
2390	3.5465	3.65852	7.82513	6.00499	71.9383	58.872
2380	3.57092	3.64683	7.80461	6.07438	71.9181	58.862
2370	3.54784	3.66894	7.76259	6.02684	71.9512	58.7787
2360	3.60386	3.69531	7.77613	5.98414	71.985	58.7857
2350	3.57532	3.71644	7.73309	5.87802	71.9706	58.7946
2340	3.64222	3.6198	7.71577	6.00257	71.8385	58.5911
2330	3.57722	3.5604	7.7338	5.91671	71.6428	58.2953
2320	3.63561	3.6617	7.6996	5.89816	71.5653	58.2681
2310	3.56741	3.66849	7.6525	5.85887	71.5126	58.1195
2300	3.62544	3.63956	7.55477	5.81972	71.1135	57.7199
2290	3.53448	3.59345	7.49856	5.8018	70.7521	57.2932
2280	3.53369	3.64906	7.43677	5.73774	70.61	57.1373
2270	3.54472	3.58891	7.43871	5.6788	70.5474	57.0406
2260	3.53833	3.60826	7.35794	5.64778	70.4125	56.9648
2250	3.50395	3.50207	7.31425	5.64275	70.3042	56.8578
2240	3.52167	3.57082	7.32597	5.59993	70.275	56.7545
2230	3.57159	3.5529	7.35673	5.61774	70.261	56.6377
2220	3.56668	3.61759	7.35181	5.60168	70.2923	56.605
2210	3.53502	3.55167	7.32867	5.64905	70.3758	56.6737
2200	3.55522	3.57341	7.35368	5.60178	70.5607	56.7498
2190	3.56524	3.61249	7.3738	5.64261	70.7391	56.8487
2180	3.47801	3.53267	7.31607	5.55708	70.8612	56.9036
2170	3.50828	3.53906	7.32773	5.55272	71.1357	57.0813
2160	3.55935	3.60585	7.32062	5.54278	71.4312	57.302
2150	3.58825	3.6195	7.35821	5.63652	71.6502	57.3867
2140	3.53958	3.62605	7.35809	5.59847	71.5966	57.3262
2130	3.55609	3.55538	7.31101	5.60851	71.3592	57.0562
2120	3.53989	3.4858	7.27251	5.539	70.8596	56.6302
2110	3.51131	3.48753	7.20866	5.42081	70.37	56.1994
2100	3.46836	3.46268	7.17438	5.34703	69.9197	55.7391
2090	3.41967	3.43394	7.1423	5.34697	69.9056	55.7293
2080	3.46968	3.41479	7.10778	5.39182	69.8181	55.5353
2070	3.49492	3.41316	7.11503	5.33096	69.8152	55.533
2060	3.47383	3.5096	7.10822	5.32542	69.8666	55.4293
2050	3.41652	3.40863	7.05067	5.25681	69.8896	55.4333
2040	3.47955	3.41478	7.08257	5.30039	69.8404	55.3376
2030	3.45386	3.41918	7.06539	5.32546	69.7196	55.2351
2020	3.43797	3.49743	7.03472	5.22979	69.5824	55.0346
2010	3.43348	3.42378	7.05174	5.24438	69.486	54.8903
2000	3.4641	3.43609	7.0312	5.23015	69.387	54.7209
1990	3.39237	3.34816	6.97654	5.18294	69.2288	54.5522
1980	3.40773	3.40551	6.97356	5.17747	68.9919	54.3461
1970	3.37453	3.38325	6.90038	5.11153	68.7959	54.156
1960	3.38801	3.34291	6.90138	5.04945	68.7193	54.0098
1950	3.43169	3.30407	6.92919	5.11036	68.6182	53.8912
1940	3.39538	3.29225	6.87148	5.08745	68.6327	53.7758
1930	3.38769	3.39008	6.90712	5.09071	68.5889	53.6976
1920	3.38611	3.31746	6.91679	5.06361	68.6218	53.6009
1910	3.3391	3.32866	6.86754	5.00814	68.6442	53.6223
1900	3.34233	3.31159	6.84778	5.00229	68.6538	53.598
1890	3.3788	3.28897	6.86997	4.98009	68.6244	53.5607
1880	3.34135	3.24334	6.82667	4.96239	68.6249	53.4965
1870	3.32599	3.25648	6.76098	4.94997	68.5767	53.4751
1860	3.39445	3.25263	6.88293	5.01732	68.5967	53.4327
1850	3.46059	3.26775	6.87321	4.9975	68.5232	53.3102
1840	3.36651	3.2133	6.80523	4.94516	68.4373	53.1221
1830	3.32985	3.2687	6.75085	4.92463	68.3576	53.0924
1820	3.32482	3.21055	6.76849	4.93502	68.2708	52.9744
1810	3.30379	3.20193	6.78668	4.88895	68.2077	52.8812
1800	3.27025	3.22734	6.74617	4.84718	68.1658	52.7666
1790	3.23745	3.17964	6.68882	4.77693	68.0581	52.6974
1780	3.28228	3.09996	6.74429	4.78755	67.9858	52.5705
1770	3.23541	3.17803	6.6864	4.77173	67.9363	52.4608
1760	3.18816	3.09099	6.63507	4.77984	67.8904	52.3288
1750	3.16882	3.15491	6.69843	4.76451	67.8895	52.301
1740	3.18975	3.10481	6.70686	4.73639	67.8237	52.2341
1730	3.23299	3.14851	6.68163	4.76635	67.87	52.205
1720	3.24868	3.06905	6.70416	4.73509	67.8166	52.0358
1710	3.17326	3.0316	6.61756	4.68782	67.6469	51.8859
1700	3.19775	2.98838	6.66927	4.67768	67.51	51.7536
1690	3.06843	3.01378	6.58832	4.59828	67.39	51.6182
1680	3.14274	2.97311	6.60935	4.64386	67.3126	51.5022
1670	3.13954	3.03226	6.54909	4.60883	67.1671	51.3493
1660	3.12543	2.94512	6.56273	4.59514	67.0971	51.2816
1650	3.08614	2.9276	6.55323	4.51422	66.9681	51.135
1640	3.08709	2.94468	6.57536	4.51742	66.9017	50.9909
1630	2.97948	2.97319	6.41853	4.44347	66.835	50.8753
1620	3.03277	2.9478	6.48527	4.46183	66.7808	50.8129
1610	3.05803	2.91772	6.49266	4.46188	66.7009	50.6601
1600	3.03076	2.86043	6.40623	4.42514	66.5722	50.5776
1590	3.02704	2.88477	6.39029	4.40657	66.4305	50.4571
1580	3.00931	2.84844	6.43278	4.41991	66.3814	50.3206
1570	2.9801	2.76838	6.44161	4.38963	66.3062	50.1817
1560	2.96838	2.7892	6.40494	4.36646	66.2268	50.0628
1550	2.92007	2.7695	6.32983	4.36613	66.1432	49.9597
1540	2.97531	2.7916	6.3391	4.3736	66.0489	49.8704
1530	2.94434	2.76933	6.3205	4.25582	65.9558	49.7775
1520	2.93174	2.83359	6.32633	4.2624	65.7841	49.6253
1510	2.90498	2.7603	6.30321	4.2871	65.7401	49.5084
1500	2.92499	2.70475	6.30266	4.27637	65.6504	49.3879
1490	2.90987	2.70701	6.2618	4.22975	65.5231	49.2484
1480	2.90718	2.7498	6.23968	4.18299	65.4011	49.1285
1470	2.90149	2.68674	6.18603	4.22808	65.3181	48.9766
1460	2.81247	2.66615	6.11612	4.13117	65.2353	48.8739
1450	2.89387	2.63398	6.15825	4.17124	65.1459	48.789
1440	2.88195	2.66339	6.15744	4.17632	65.0016	48.6399
1430	2.84639	2.62637	6.05191	4.11049	64.939	48.5482
1420	2.85912	2.63073	6.10905	4.12967	64.8576	48.3954
1410	2.84877	2.67195	6.07291	4.08732	64.7053	48.2339
1400	2.8486	2.61095	6.10255	4.08205	64.5936	48.1738
1390	2.84799	2.56644	6.01718	4.06805	64.4974	48.0858
1380	2.80182	2.56898	6.00853	4.02575	64.4395	47.9225
1370	2.7624	2.56784	6.01194	4.00306	64.3415	47.8536
1360	2.76841	2.57042	5.98222	4.00534	64.2529	47.7769
1350	2.81516	2.57167	5.95015	4.04624	64.1586	47.6659
1340	2.8117	2.53101	5.94317	4.02979	64.0465	47.5559
1330	2.74695	2.52421	5.89119	3.96612	63.925	47.4288
1320	2.72402	2.50862	5.87534	3.92834	63.8027	47.2727
1310	2.74815	2.54563	5.84141	3.90427	63.7076	47.1612
1300	2.75823	2.5467	5.82384	3.87104	63.5747	47.0857
1290	2.70771	2.51746	5.73516	3.85357	63.4386	46.983
1280	2.72922	2.47031	5.75925	3.82946	63.3032	46.8092
1270	2.72876	2.49679	5.7275	3.85804	63.1842	46.7145
1260	2.79187	2.52774	5.70113	3.85864	63.1029	46.5948
1250	2.73716	2.46222	5.68049	3.83172	62.9786	46.4977
1240	2.72431	2.47251	5.61206	3.80158	62.8385	46.3711
1230	2.72428	2.50038	5.63672	3.81829	62.7187	46.2424
1220	2.71524	2.42784	5.61863	3.77742	62.6127	46.1209
1210	2.72573	2.42936	5.61809	3.81175	62.4718	46.0224
1200	2.68824	2.42203	5.52997	3.72872	62.3563	45.9035
1190	2.70111	2.46849	5.53153	3.71495	62.2393	45.8022
1180	2.71537	2.42523	5.50296	3.69511	62.1667	45.6763
1170	2.72313	2.43553	5.48804	3.73287	62.0455	45.6048
1160	2.69463	2.40615	5.47678	3.74427	61.8927	45.4752
1150	2.6644	2.39382	5.4756	3.7456	61.7836	45.3569
1140	2.70751	2.38308	5.432	3.74707	61.6765	45.2792
1130	2.68051	2.3952	5.33308	3.68412	61.5235	45.1238
1120	2.65776	2.37009	5.35189	3.7193	61.3973	44.985
1110	2.65374	2.31925	5.32324	3.69696	61.2581	44.8868
1100	2.65058	2.34668	5.25031	3.65642	61.0987	44.7694
1090	2.6073	2.31329	5.22319	3.68239	60.958	44.684
1080	2.61538	2.28339	5.20881	3.68783	60.8286	44.57
1070	2.55848	2.23489	5.16028	3.68198	60.6788	44.4538
1060	2.61119	2.21728	5.1271	3.6697	60.5769	44.3327
1050	2.56989	2.26416	5.09458	3.67132	60.4246	44.254
1040	2.54643	2.2556	5.06904	3.66288	60.318	44.1413
1030	2.56853	2.2709	5.02496	3.67293	60.15	44.025
1020	2.55965	2.21582	4.97786	3.62982	59.9891	43.9065
1010	2.54895	2.16947	4.93432	3.60612	59.8898	43.8038
1000	2.57731	2.17683	4.96866	3.63994	59.7204	43.6785
990	2.52124	2.15238	4.91153	3.63654	59.5312	43.5452
980	2.51215	2.17132	4.8613	3.64364	59.4155	43.4578
970	2.50388	2.15686	4.8064	3.62439	59.2455	43.3123
960	2.47809	2.09228	4.80792	3.60606	59.1297	43.2293
950	2.42669	2.07009	4.70606	3.58409	58.9987	43.1003
940	2.37739	2.02161	4.70348	3.64542	58.8276	42.9638
930	2.34874	1.99571	4.68542	3.6047	58.6662	42.8497
920	2.3165	1.96629	4.6052	3.5697	58.4812	42.7185
910	2.30634	1.91406	4.57191	3.59016	58.2639	42.5873
900	2.3309	1.91306	4.584	3.64272	58.0038	42.3693
890	2.30507	1.92225	4.58676	3.67321	57.7128	42.1471
880	2.23462	1.91836	4.50469	3.61372	57.6135	42.0687
870	2.19722	1.8914	4.42199	3.61016	57.6632	42.0867
860	2.12558	1.855	4.35869	3.63419	57.5319	42.0002
850	2.12837	1.84902	4.3541	3.64314	56.9937	41.6284
840	2.13847	1.80814	4.32635	3.55026	56.2393	41.2088
830	2.11415	1.79657	4.26052	3.52444	55.9983	41.0652
820	2.09756	1.77882	4.26326	3.55537	56.0173	41.036
810	2.09318	1.7487	4.23372	3.58335	55.7807	40.8759
800	2.07943	1.72239	4.15997	3.57211	55.4766	40.6834
790	2.07032	1.70135	4.12938	3.55503	55.2354	40.5475
780	2.04753	1.69206	4.10151	3.57949	54.9733	40.3604
770	2.03294	1.67876	4.06248	3.57664	54.7157	40.19
760	2.0149	1.65323	4.03937	3.5615	54.5743	39.9865
750	1.98789	1.63158	4.0099	3.55003	54.4118	39.7866
740	1.9727	1.61468	3.94482	3.55194	54.1678	39.7079
730	1.95967	1.60178	3.89022	3.54037	53.8556	39.5536
720	1.95592	1.59241	3.84532	3.52288	53.5109	39.3414
710	1.94518	1.59616	3.7938	3.50236	53.3234	39.1684
700	1.93699	1.59981	3.75428	3.49302	53.0929	38.971
690	1.94533	1.59586	3.71482	3.4965	52.8414	38.7975
680	1.93676	1.58172	3.6746	3.47871	52.6109	38.6466
670	1.93133	1.57639	3.63232	3.45873	52.2826	38.426
660	1.92955	1.5748	3.59793	3.45635	51.9445	38.1361
650	1.92387	1.56848	3.55477	3.46099	51.658	37.9049
640	1.91549	1.56199	3.51068	3.4426	51.4016	37.7114
630	1.90419	1.55231	3.48157	3.4226	51.1418	37.4741
620	1.9037	1.55026	3.4478	3.42137	50.8617	37.2025
610	1.90698	1.55567	3.4163	3.40897	50.5341	36.9825
600	1.91203	1.56012	3.39099	3.38731	50.1921	36.7536
590	1.91823	1.5635	3.36787	3.37896	49.974	36.5038
580	1.92577	1.57235	3.3403	3.36298	49.6626	36.2362
570	1.9351	1.57876	3.3207	3.3462	49.2984	35.9509
560	1.94668	1.58289	3.31223	3.33625	48.9255	35.6309
550	1.95394	1.58936	3.30329	3.32778	48.5013	35.301
540	1.95691	1.59148	3.30219	3.32896	48.042	34.9156
530	1.96586	1.59396	3.3119	3.31691	47.6164	34.5191
520	1.97518	1.6063	3.3177	3.30447	47.214	34.1506
510	1.98268	1.61847	3.31837	3.28559	46.808	33.8007
500	1.99865	1.62402	3.3444	3.28296	46.3311	33.3604
490	2.01837	1.64071	3.36493	3.2937	45.8507	32.8872
480	2.04452	1.66418	3.39951	3.30052	45.3564	32.4644
470	2.0662	1.682	3.42245	3.29203	44.8766	32.0316
460	2.09328	1.70404	3.44729	3.29716	44.3646	31.5632
450	2.11378	1.73223	3.49017	3.31641	43.7288	31.0873
440	2.15108	1.7604	3.52358	3.3317	43.0485	30.4861
430	2.1881	1.78939	3.56585	3.35675	42.4054	29.8131
420	2.21062	1.82073	3.61502	3.36988	41.7173	29.1822
410	2.23257	1.84583	3.6767	3.37308	41.0571	28.5044
400	2.24971	1.87726	3.72051	3.38887	40.331	27.8198
390	2.27822	1.92264	3.75685	3.41317	39.4859	27.107
380	2.34867	1.97042	3.8185	3.43975	38.7627	26.4111
370	2.41396	2.01171	3.86578	3.47056	38.0272	25.8039
360	2.43358	2.06784	3.93705	3.51463	37.1709	25.0807
350	2.50666	2.15725	4.01678	3.50186	36.9238	24.3761
340	2.73988	2.30223	4.08637	3.46262	36.2428	23.4437
330	2.86133	2.45256	4.001	3.44923	34.8044	21.9206
320	3.17237	2.59814	4.26669	3.56853	35.2048	21.1546
310	3.57586	2.77526	4.6975	3.82332	34.041	20.4918
300	3.56724	2.91231	4.53785	3.76005	30.7844	19.3984
290	3.69071	2.98325	4.66066	3.77828	29.4135	18.3224
280	3.76884	3.01376	4.85471	3.85244	28.0522	17.241
270	3.79353	2.93853	5.10497	3.93349	26.5664	16.1015
260	3.78364	2.81799	5.2896	3.97437	25.1665	14.996
250	3.72602	2.73198	5.65486	4.07135	23.9544	13.9938

## Sheet: Fig.1e
The effectiveness can be calculated via equation (1) in the manuscript
	Coral-structrued coating			Pyromark coating			Inconel substrate
	Solar absorptance (%)			Solar absorptance (%)			Solar absorptance (%)
	w/o nanolayer	w/nanolayer		w/o nanolayer	w/nanolayer		w/o nanolayer	w/nanolayer
0 h	97.7	98.07		95.54	96.35		45.64	60.08
10 h	96.66	97.79		95.78	95.98		86.88	87.19
100 h	96.7	97.73		95.32	95.7		91.36	92.24
400 h	96.67	97.66		94.78	95.18		90.89	92.89

## Sheet: Fig. 2a
Upper panel						Lower panel
Nanosphere diameter (nm)	Effectiveness (%)					Nanosphere diameter (nm)	Solar absorptance (%)
	Dummy material	Multilayer	Tungsten				random	uniform
0	0	0	0			0	91.8052	91.8052
20	4.54885	-0.227589	0.628266			20	92.178	92.218
40	20.7227	5.54795	3.66253			40	93.5034	93.4252
60	32.7701	15.9927	6.48783			60	94.4907	94.4357
80	41.9625	28.6424	11.198			80	95.244	95.1932
100	44.554	37.2832	13.4099			100	95.4563	95.4388
120	41.9981	40.4656	14.3211			120	95.2469	95.2663
140	37.8051	39.8229	14.0104			140	94.9033	94.9544
160	31.0718	36.7148	12.9066			160	94.3515	94.4327
180	24.5096	32.1682	11.4669			180	93.8137	93.9125
200	19.0776	27.6297	10.1461			200	93.3686	93.4769
220	14.8002	23.5771	9.13793			220	93.0181	93.1768
240	11.7096	20.7847	8.59296			240	92.7648	92.9843
260	9.53602	18.7897	8.36864			260	92.5867	92.8251
280	7.97641	17.5134	8.43248			280	92.4589	92.7266
300	6.78676	16.7534	8.72591			300	92.3614	92.67
320	6.00242	16.3882	9.17045			320	92.2971	92.6201
340	5.39706	16.3925	9.65908			340	92.2475	92.5281
360	4.95923	16.3225	10.1474			360	92.2116	92.469
380	5.72828	16.3398	10.6402			380	92.2747	92.3963
400	4.80003	16.3677	11.2307			400	92.1986	92.3973

## Sheet: Fig. 2b
Relative standard deviation (%)	Effectiveness (%)
	Mean diameter 60 nm	80 nm	100 nm	120 nm	140 nm
0	33.1061	42.1139	44.7316	42.0963	37.8507
1	33.2613	42.1189	45.1501	42.329	36.2883
2	32.8276	40.6113	44.7502	43.0677	37.0733
3	33.1482	40.9386	44.828	43.068	37.8835
4	33.0894	40.9729	43.647	42.9564	37.8862
5	32.9935	41.0721	43.8773	41.6757	36.1659
10	31.3901	39.3435	42.3476	40.7382	35.9231
15	29.2425	37.1585	40.3751	38.0596	35.4658
20	28.1035	35.9728	39.0574	36.251	33.9036

## Sheet: Fig. 2c
Wavelength (nm)	Absorptance (%)
	Nanosphere diameter 20 nm	100 nm	200 nm	300 nm	400 nm	N/A (w/o spheres)	400 nm (uniform)
250	96.5219	89.8326	91.029	89.7876	91.392	95.5297	90.706
260	96.2987	89.508	91.3779	89.4163	90.5367	95.3039	88.6742
270	96.109	89.5186	91.2799	90.6614	90.1976	95.0989	90.5099
280	95.9659	89.9525	91.5092	92.4666	91.6091	94.9233	88.7417
290	95.814	90.152	93.2993	93.5216	93.5637	94.7652	94.1793
300	95.6629	90.5538	94.7522	94.1683	93.7358	94.635	94.0461
310	95.4988	91.0463	95.3713	94.3056	92.7419	94.5118	93.3054
320	95.343	91.7312	95.9086	93.9009	91.0718	94.4008	91.0626
330	95.2066	92.0946	96.0041	93.0357	90.3144	94.297	89.8862
340	95.0758	92.5993	95.6881	91.8972	90.2744	94.1902	89.8933
350	94.9646	93.0753	95.0618	91.37	90.9678	94.0971	90.8575
360	94.8609	93.5637	94.1623	91.14	92.3651	94.0015	92.467
370	94.7517	94.005	93.4098	91.382	93.5632	93.9083	95.2482
380	94.6488	94.4282	92.7509	92.0671	94.4138	93.8284	95.8609
390	94.5521	94.8225	92.0078	92.4062	94.7863	93.7488	96.4888
400	94.451	95.1848	91.5796	92.6423	95.0386	93.6693	96.5824
410	94.35	95.5154	91.017	92.5411	94.9001	93.6012	95.8332
420	94.2599	95.8158	90.3554	93.1814	94.2831	93.5401	92.437
430	94.1783	96.0876	89.8788	94.303	93.5893	93.4764	91.6838
440	94.0968	96.3363	89.5874	94.8852	92.8142	93.4139	90.6141
450	94.0153	96.6178	89.9205	95.5895	91.9998	93.36	89.5794
460	93.9403	96.7963	89.4499	95.8108	91.485	93.3119	88.7717
470	93.8742	96.9611	89.2378	95.989	91.3962	93.2621	88.2687
480	93.812	97.1052	89.209	95.9458	91.3339	93.209	88.075
490	93.7478	97.2292	89.3547	95.723	91.5934	93.1578	88.1451
500	93.6807	97.3709	89.5653	95.4594	92.1116	93.1125	88.4645
510	93.6145	97.4563	89.5962	95.085	92.5109	93.0708	89.3736
520	93.5529	97.5169	89.658	94.6093	92.8658	93.0276	92.3237
530	93.4958	97.5625	89.7967	93.9593	93.1011	92.9802	95.8016
540	93.4399	97.5957	89.9791	93.3051	93.1327	92.9306	96.2022
550	93.3816	97.6158	90.2108	92.7266	93.2667	92.8825	96.9786
560	93.3199	97.6244	90.5573	92.2907	93.7404	92.8381	98.9482
570	93.2562	97.6224	90.7257	91.7862	94.5219	92.7961	99.5876
580	93.1934	97.6107	90.9443	91.2771	94.9287	92.7535	99.8862
590	93.1337	97.5902	91.179	90.8853	95.2998	92.7077	99.575
600	93.0773	97.5619	91.4177	90.6517	95.7175	92.658	98.645
610	93.0227	97.5263	91.6644	90.3292	95.8087	92.6059	97.6927
620	92.9676	97.4844	91.9364	89.8765	95.8346	92.5536	96.9982
630	92.9102	97.4363	92.2887	89.4886	95.8237	92.503	96.4762
640	92.8497	97.3832	92.6063	89.1892	95.6737	92.4544	96.0218
650	92.7867	97.3251	92.7936	88.9549	95.4082	92.4067	95.582
660	92.7225	97.2626	93.01	88.7936	95.138	92.3582	95.1366
670	92.6588	97.1966	93.2733	88.9614	94.8473	92.3072	94.6809
680	92.5967	97.1266	93.4696	88.998	94.4573	92.2527	94.2166
690	92.5364	97.0534	93.6739	88.7328	94.073	92.195	93.7483
700	92.4776	96.9787	93.8761	88.5696	93.5061	92.1351	93.2806
710	92.4192	96.9014	94.0891	88.5429	92.9924	92.0743	92.817
720	92.36	96.8198	94.2655	88.5186	92.4378	92.0139	92.3601
730	92.2989	96.7345	94.4359	88.6326	91.9591	91.9547	91.9136
740	92.2353	96.6476	94.5979	88.6228	91.5427	91.897	91.4845
750	92.1692	96.5591	94.7547	88.8748	91.1959	91.8402	91.0788
760	92.1009	96.4685	94.9014	88.9356	90.769	91.7836	90.6941
770	92.0314	96.3765	95.0427	88.9135	90.3449	91.7262	90.3259
780	91.9615	96.2835	95.174	88.9618	89.9639	91.6674	89.9809
790	91.8923	96.1892	95.2998	89.0446	89.7257	91.6068	89.6672
800	91.8243	96.0938	95.4164	89.1485	89.558	91.5443	89.3744
810	91.7583	95.9978	95.5267	89.2737	89.3578	91.4803	89.1017
820	91.6942	95.9016	95.6304	89.4097	88.9803	91.4157	88.8623
830	91.632	95.8046	95.7253	89.6409	88.6235	91.3511	88.643
840	91.5712	95.7074	95.8177	89.8458	88.3264	91.2876	88.4453
850	91.5115	95.6105	95.8991	89.9312	88.098	91.2258	88.2796
860	91.4525	95.5139	95.98	90.0881	87.8975	91.1663	88.1274
870	91.3936	95.4174	96.0541	90.2274	87.7251	91.1092	88.0054
880	91.3346	95.3213	96.123	90.3977	87.6223	91.0547	87.9012
890	91.2754	95.2261	96.2084	90.5571	87.6719	91.0025	87.818
900	91.2162	95.1319	96.2837	90.7379	88.093	90.9523	87.7582
910	91.157	95.0387	96.3256	90.9044	87.7702	90.9037	87.712
920	91.0984	94.9463	96.36	91.0966	87.6472	90.8563	87.6911
930	91.0407	94.8552	96.3963	91.2781	87.528	90.8097	87.6799
940	90.9844	94.7657	96.424	91.5032	87.4915	90.7637	87.693
950	90.93	94.6777	96.4492	91.8094	87.5222	90.7181	87.714
960	90.8778	94.5911	96.4743	91.9964	87.5458	90.6729	87.7564
970	90.8283	94.5062	96.4916	92.1202	87.6374	90.6284	87.8068
980	90.7816	94.4232	96.5064	92.29	87.7362	90.5846	87.8734
990	90.7378	94.3424	96.5283	92.4588	87.7416	90.5419	87.9511
1000	90.697	94.2636	96.5493	92.6452	88.036	90.5006	88.0369
1010	90.6591	94.1863	96.557	92.8224	88.1706	90.461	88.1387
1020	90.6238	94.11	96.5523	92.9658	88.1229	90.4234	88.2411
1030	90.591	94.0348	96.5436	93.1196	88.206	90.3881	88.3611
1040	90.5604	93.9611	96.534	93.2741	88.2976	90.3552	88.481
1050	90.5315	93.8894	96.5225	93.4234	88.3731	90.3248	88.6108
1060	90.5042	93.8201	96.5084	93.586	88.5022	90.297	88.7492
1070	90.4781	93.7528	96.4922	93.7359	88.6301	90.2716	88.8855
1080	90.453	93.6871	96.4739	93.8631	88.7709	90.2485	89.0348
1090	90.4286	93.6228	96.4535	93.9927	88.9085	90.2275	89.1834
1100	90.4047	93.5599	96.4314	94.1226	89.0824	90.2084	89.3334
1110	90.3811	93.4987	96.4079	94.2421	89.3291	90.1909	89.4934
1120	90.3579	93.4393	96.3829	94.3605	89.5008	90.1747	89.6486
1130	90.335	93.3818	96.3562	94.4787	89.6029	90.1595	89.8067
1140	90.3123	93.326	96.3282	94.588	89.7479	90.1451	89.9717
1150	90.2899	93.2716	96.299	94.6924	89.8996	90.1313	90.1305
1160	90.2678	93.2183	96.2684	94.7965	90.04	90.1177	90.2912
1170	90.2463	93.1661	96.2368	94.8953	90.1957	90.1043	90.4574
1180	90.2253	93.1152	96.2042	94.9873	90.3532	90.091	90.6172
1190	90.205	93.0656	96.1709	95.0774	90.5135	90.0775	90.7759
1200	90.1856	93.0176	96.1367	95.1655	90.6728	90.064	90.9399
1210	90.167	92.971	96.1017	95.2471	90.8226	90.0503	91.099
1220	90.1494	92.9257	96.0658	95.3233	90.9859	90.0364	91.2529
1230	90.1328	92.8814	96.0294	95.3983	91.1564	90.0226	91.4107
1240	90.1174	92.838	95.9926	95.4711	91.3109	90.0087	91.5674
1250	90.1031	92.7953	95.9552	95.538	91.4917	89.9949	91.7165
1260	90.0901	92.7535	95.9172	95.5997	91.7278	89.9813	91.8647
1270	90.0781	92.7125	95.8787	95.6604	91.9475	89.968	92.0154
1280	90.0673	92.6726	95.8399	95.7204	92.0894	89.955	92.161
1290	90.0576	92.6339	95.8008	95.7759	92.1957	89.9426	92.2999
1300	90.0489	92.5961	95.7616	95.8255	92.3231	89.9307	92.4393
1310	90.0412	92.5593	95.722	95.8735	92.4649	89.9194	92.5793
1320	90.0343	92.5233	95.6821	95.9252	92.6013	89.9089	92.7132
1330	90.0281	92.4878	95.642	95.9802	92.7405	89.8991	92.8409
1340	90.0225	92.4528	95.6017	96.0327	92.8853	89.89	92.9687
1350	90.0175	92.4182	95.5615	96.0764	93.0182	89.8818	93.0967
1360	90.0129	92.3841	95.5212	96.1097	93.132	89.8743	93.2192
1370	90.0085	92.3507	95.4808	96.1353	93.2407	89.8675	93.3351
1380	90.0043	92.318	95.4404	96.1571	93.3545	89.8615	93.4496
1390	90.0002	92.286	95.4001	96.1777	93.4704	89.8561	93.5647
1400	89.996	92.2548	95.36	96.1976	93.5856	89.8513	93.6761
1410	89.9916	92.2243	95.32	96.2164	93.7023	89.8471	93.7807
1420	89.9871	92.1943	95.2801	96.2334	93.8178	89.8432	93.8816
1430	89.9823	92.1648	95.2399	96.2482	93.9235	89.8398	93.9825
1440	89.9771	92.1355	95.1994	96.2606	94.0165	89.8366	94.0824
1450	89.9715	92.1065	95.1585	96.2706	94.1039	89.8336	94.1773
1460	89.9654	92.0777	95.1174	96.2792	94.1931	89.8308	94.2663
1470	89.9589	92.0492	95.0764	96.2879	94.2836	89.8279	94.3526
1480	89.9518	92.021	95.0358	96.2977	94.3703	89.825	94.4389
1490	89.9442	91.9932	94.9955	96.3081	94.4521	89.8219	94.5238
1500	89.9362	91.9659	94.9555	96.3172	94.5321	89.8186	94.6041
1510	89.9276	91.9391	94.9156	96.3223	94.6118	89.8151	94.6789
1520	89.9185	91.9129	94.8756	96.3221	94.6892	89.8111	94.7509
1530	89.9089	91.887	94.8356	96.3166	94.7615	89.8068	94.8225
1540	89.8989	91.8616	94.7956	96.3075	94.8294	89.8021	94.8933
1550	89.8885	91.8365	94.7558	96.2969	94.8955	89.7969	94.9608
1560	89.8778	91.8116	94.7163	96.2865	94.9613	89.7912	95.0232
1570	89.8667	91.7868	94.6772	96.2765	95.0259	89.785	95.0819
1580	89.8553	91.7621	94.6383	96.2663	95.0873	89.7783	95.1393
1590	89.8437	91.7374	94.5995	96.2549	95.1449	89.771	95.1964
1600	89.8319	91.7129	94.5609	96.2418	95.1998	89.7632	95.2521
1610	89.8199	91.6885	94.5222	96.227	95.2533	89.755	95.3042
1620	89.8079	91.6643	94.4836	96.2109	95.3053	89.7462	95.352
1630	89.7958	91.6403	94.4451	96.194	95.3551	89.7369	95.3967
1640	89.7837	91.6167	94.4069	96.1766	95.4022	89.7272	95.4403
1650	89.7716	91.5934	94.3689	96.1588	95.4465	89.7171	95.4837
1660	89.7597	91.5704	94.3313	96.1404	95.4889	89.7066	95.526
1670	89.7478	91.5478	94.2939	96.1214	95.5299	89.6958	95.5654
1680	89.7361	91.5254	94.2567	96.1017	95.5697	89.6847	95.6011
1690	89.7245	91.5033	94.2197	96.0814	95.608	89.6732	95.6337
1700	89.7132	91.4813	94.1827	96.0604	95.6444	89.6616	95.6647
1710	89.702	91.4595	94.1458	96.0388	95.6786	89.6498	95.6954
1720	89.6912	91.4376	94.109	96.0163	95.7107	89.6378	95.7257
1730	89.6806	91.4158	94.0724	95.9929	95.7412	89.6257	95.7544
1740	89.6702	91.394	94.036	95.9685	95.771	89.6136	95.7804
1750	89.6602	91.3722	93.9998	95.9435	95.801	89.6014	95.8032
1760	89.6504	91.3503	93.964	95.918	95.8321	89.5892	95.8235
1770	89.641	91.3286	93.9284	95.8923	95.8641	89.5771	95.8427
1780	89.6318	91.3068	93.8931	95.8666	95.8957	89.565	95.8616
1790	89.623	91.2853	93.8578	95.8407	95.9252	89.553	95.8803
1800	89.6144	91.2638	93.8227	95.8147	95.9504	89.5412	95.8979
1810	89.6061	91.2426	93.7877	95.7881	95.9703	89.5295	95.9134
1820	89.598	91.2216	93.7527	95.761	95.9851	89.518	95.9262
1830	89.5902	91.2008	93.7179	95.7332	95.9958	89.5067	95.9366
1840	89.5827	91.1802	93.6832	95.705	96.0043	89.4955	95.9456
1850	89.5753	91.1599	93.6488	95.6766	96.012	89.4846	95.9541
1860	89.5682	91.1397	93.6146	95.648	96.0199	89.474	95.9625
1870	89.5612	91.1196	93.5806	95.6193	96.0281	89.4635	95.9706
1880	89.5544	91.0996	93.5469	95.5906	96.0362	89.4533	95.9776
1890	89.5477	91.0797	93.5134	95.5617	96.0436	89.4433	95.9829
1900	89.5412	91.0598	93.4801	95.5324	96.0497	89.4336	95.986
1910	89.5347	91.0398	93.4469	95.5027	96.0541	89.4241	95.987
1920	89.5283	91.0198	93.4138	95.4725	96.0566	89.4148	95.9869
1930	89.5219	90.9998	93.3809	95.4419	96.0576	89.4058	95.9861
1940	89.5156	90.9797	93.3481	95.411	96.0576	89.397	95.9854
1950	89.5092	90.9595	93.3155	95.3801	96.0573	89.3884	95.9846
1960	89.5028	90.9393	93.2831	95.3493	96.0574	89.3799	95.9833
1970	89.4964	90.9191	93.2508	95.3186	96.0582	89.3717	95.981
1980	89.4899	90.899	93.2188	95.2878	96.06	89.3636	95.977
1990	89.4832	90.8788	93.1871	95.257	96.0622	89.3556	95.9712
2000	89.4765	90.8588	93.1555	95.2259	96.0637	89.3478	95.9639
2010	89.4696	90.8388	93.124	95.1945	96.0635	89.3401	95.9557
2020	89.4626	90.819	93.0927	95.1628	96.0605	89.3325	95.9471
2030	89.4554	90.7994	93.0614	95.1308	96.0541	89.325	95.9385
2040	89.448	90.7798	93.0301	95.0987	96.0442	89.3175	95.93
2050	89.4404	90.7604	92.9988	95.0666	96.0315	89.3101	95.9214
2060	89.4326	90.7412	92.9675	95.0346	96.0171	89.3027	95.912
2070	89.4245	90.722	92.9362	95.0028	96.0021	89.2953	95.9016
2080	89.4162	90.703	92.9049	94.9712	95.9875	89.2879	95.8897
2090	89.4076	90.6841	92.8737	94.9398	95.9737	89.2804	95.8765
2100	89.3987	90.6652	92.8426	94.9084	95.9607	89.2729	95.8621
2110	89.3896	90.6463	92.8116	94.8768	95.9482	89.2653	95.8472
2120	89.3802	90.6274	92.7808	94.845	95.9354	89.2576	95.832
2130	89.3704	90.6085	92.7503	94.8129	95.9216	89.2497	95.817
2140	89.3604	90.5896	92.7199	94.7805	95.9064	89.2418	95.8022
2150	89.35	90.5706	92.6898	94.7479	95.8897	89.2337	95.7874
2160	89.3394	90.5515	92.6599	94.7151	95.8716	89.2255	95.7721
2170	89.3284	90.5323	92.6301	94.6822	95.8526	89.2171	95.7562
2180	89.3171	90.5131	92.6005	94.6494	95.8332	89.2085	95.7391
2190	89.3055	90.4938	92.5709	94.6167	95.814	89.1997	95.721
2200	89.2935	90.4744	92.5414	94.5841	95.7951	89.1907	95.7018
2210	89.2813	90.455	92.512	94.5516	95.7767	89.1815	95.6819
2220	89.2687	90.4355	92.4826	94.5192	95.7586	89.172	95.6616
2230	89.2558	90.4161	92.4532	94.4867	95.7406	89.1623	95.6412
2240	89.2426	90.3966	92.4238	94.4542	95.7223	89.1524	95.6211
2250	89.2291	90.3772	92.3945	94.4215	95.7033	89.1422	95.6012
2260	89.2153	90.3578	92.3652	94.3888	95.6835	89.1318	95.5814
2270	89.2012	90.3384	92.3361	94.3559	95.6627	89.121	95.5614
2280	89.1868	90.3192	92.3071	94.323	95.6409	89.11	95.541
2290	89.1722	90.3	92.2782	94.29	95.6183	89.0988	95.52
2300	89.1572	90.2809	92.2494	94.2572	95.595	89.0872	95.498
2310	89.142	90.2619	92.2209	94.2244	95.5712	89.0754	95.4752
2320	89.1265	90.243	92.1925	94.1918	95.547	89.0633	95.4516
2330	89.1108	90.2242	92.1642	94.1594	95.5227	89.0509	95.4275
2340	89.0949	90.2054	92.1361	94.1271	95.4983	89.0382	95.4031
2350	89.0787	90.1868	92.108	94.0949	95.4738	89.0252	95.3787
2360	89.0623	90.1681	92.0801	94.0627	95.4492	89.012	95.3545
2370	89.0456	90.1496	92.0522	94.0305	95.4246	88.9984	95.3306
2380	89.0288	90.131	92.0243	93.9982	95.3998	88.9846	95.307
2390	89.0118	90.1125	91.9965	93.9658	95.375	88.9706	95.2834
2400	88.9946	90.094	91.9687	93.9334	95.35	88.9562	95.2596
2410	88.9772	90.0754	91.9409	93.9008	95.3249	88.9416	95.2355
2420	88.9596	90.0568	91.9132	93.8682	95.2997	88.9267	95.2109
2430	88.9419	90.0382	91.8854	93.8356	95.2743	88.9116	95.1855
2440	88.9241	90.0194	91.8577	93.8031	95.2487	88.8962	95.1595
2450	88.9061	90.0007	91.8301	93.7707	95.223	88.8806	95.1328
2460	88.888	89.9818	91.8025	93.7385	95.1971	88.8648	95.1056
2470	88.8698	89.9629	91.775	93.7064	95.1711	88.8487	95.0783
2480	88.8515	89.9438	91.7476	93.6744	95.1448	88.8324	95.0509
2490	88.8331	89.9247	91.7203	93.6426	95.1183	88.8159	95.0237
2500	88.8147	89.9056	91.6932	93.6109	95.0915	88.7991	94.9967

## Sheet: Fig. 2d
Wavelength (nm)	Absorptance (%)											Inset: each value is the normalised intensity in each cell
	Nanosphere diameter 20 nm	100 nm	200 nm	300 nm	400 nm	N/A (w/o spheres)
250	62.4898	58.6579	63.9667	66.2374	82.1097	58.9078				x position (nm)	0	8.96552	17.931	26.8966	35.8621	44.8276	53.7931	62.7586	71.7241	80.6897	89.6552	98.6207	107.586	116.552	125.517	134.483	143.448	152.414	161.379	170.345	179.31	188.276	197.241	206.207	215.172	224.138	233.103	242.069	251.034	260
260	61.333	59.0116	68.3146	66.8382	70.5435	58.0295			y position (nm)
270	60.2419	58.9601	73.7966	70.2379	69.1954	57.2803			0		0.642038	0.643057	0.646026	0.65074	0.656853	0.663928	0.671457	0.678932	0.685875	0.691925	0.696834	0.700528	0.703075	0.70463	0.705355	0.705355	0.70463	0.703075	0.700528	0.696834	0.691925	0.685879	0.678932	0.671457	0.663928	0.656853	0.65074	0.64603	0.643053	0.642038
280	59.3258	59.1109	80.488	77.2173	72.7073	56.5996			8.96552		0.6424	0.643434	0.646468	0.651279	0.657517	0.664736	0.672411	0.680023	0.687075	0.693192	0.698132	0.701819	0.70434	0.705857	0.706551	0.706551	0.705857	0.70434	0.701823	0.698132	0.693192	0.687075	0.680019	0.672411	0.664736	0.657521	0.651279	0.646468	0.643438	0.6424
290	58.6086	59.4352	77.8181	74.4387	70.9325	56.0442			17.931		0.643468	0.64457	0.647789	0.652894	0.659513	0.667166	0.675294	0.683317	0.690706	0.697038	0.70206	0.705709	0.708113	0.709498	0.710113	0.710109	0.709494	0.708113	0.705709	0.70206	0.697038	0.690706	0.683317	0.675294	0.667166	0.659513	0.652894	0.647789	0.64457	0.643468
300	58.0779	59.8386	79.6943	73.0432	67.1546	55.6209			26.8966		0.645208	0.646415	0.649955	0.65557	0.662857	0.671264	0.680174	0.688913	0.696875	0.703558	0.708687	0.712226	0.714374	0.715483	0.715925	0.715925	0.715487	0.714377	0.712226	0.708687	0.703558	0.696875	0.688913	0.68017	0.671264	0.662857	0.65557	0.649955	0.646415	0.645208
310	57.6214	60.4312	77.4807	78.06	64.6804	55.1979			35.8621		0.647547	0.648917	0.652925	0.659291	0.667551	0.677083	0.687151	0.696958	0.705747	0.712925	0.718147	0.721415	0.723064	0.723649	0.723755	0.723755	0.723649	0.723064	0.721415	0.718147	0.712921	0.705747	0.696955	0.687151	0.677083	0.667555	0.659294	0.652925	0.648917	0.647547
320	57.1426	61.0689	65.0669	64.9439	63.8205	54.8722			44.8276		0.650408	0.651992	0.656638	0.664023	0.673615	0.684683	0.696343	0.707619	0.717551	0.725351	0.730596	0.733328	0.734079	0.73374	0.73326	0.73326	0.73374	0.734079	0.733328	0.730596	0.725351	0.717551	0.707619	0.696343	0.684683	0.673611	0.664023	0.656638	0.651992	0.650408
330	56.661	61.5824	61.2055	59.3544	61.7522	54.6235			53.7931		0.65366	0.655521	0.660985	0.669687	0.681011	0.694094	0.70786	0.721075	0.732502	0.741091	0.746245	0.748019	0.747249	0.745336	0.743838	0.743838	0.745336	0.747249	0.748019	0.746245	0.741091	0.732498	0.721075	0.70786	0.694094	0.681011	0.669691	0.660985	0.655521	0.65366
340	56.2543	62.0371	59.184	57.6471	63.0532	54.3908			62.7586		0.657185	0.659389	0.665853	0.676177	0.689649	0.70526	0.721691	0.7374	0.75077	0.760362	0.765298	0.765555	0.762332	0.757796	0.754543	0.754543	0.757792	0.762328	0.765551	0.765294	0.760366	0.75077	0.7374	0.721691	0.70526	0.689653	0.676177	0.665857	0.659385	0.657185
350	55.9561	62.5258	57.6019	58.0328	65.5506	54.2417			71.7241		0.660819	0.663419	0.671068	0.683302	0.699332	0.717981	0.737672	0.756494	0.772366	0.783336	0.788004	0.78614	0.779166	0.770162	0.763732	0.763728	0.770162	0.779166	0.78614	0.788004	0.783336	0.772366	0.756494	0.737672	0.717981	0.699336	0.683306	0.671064	0.663419	0.660819
360	55.739	63.0045	56.2847	59.5226	68.7302	54.1896			80.6897		0.664404	0.667442	0.6764	0.690785	0.709702	0.731826	0.755317	0.777906	0.797023	0.810128	0.814777	0.809842	0.798502	0.781592	0.768132	0.768132	0.781592	0.798502	0.809842	0.814777	0.810128	0.797023	0.777906	0.755321	0.731826	0.709706	0.690785	0.676404	0.667442	0.664404
370	55.566	63.4028	55.2078	61.3216	76.2521	54.1583			89.6552		0.667755	0.671257	0.681589	0.698226	0.720215	0.746083	0.773781	0.800743	0.824091	0.840664	0.847434	0.841053	0.823087	0.788072	0.758762	0.758762	0.788072	0.823087	0.841053	0.847434	0.840664	0.824091	0.800743	0.773781	0.746083	0.720219	0.698226	0.681589	0.671257	0.667755
380	55.4284	63.7372	54.3463	63.0166	72.667	54.1264			98.6207		0.670706	0.674653	0.686313	0.705147	0.730147	0.759736	0.791732	0.823487	0.852419	0.875668	0.894513	0.873974	0.86283	0.782023	0.702819	0.702815	0.782023	0.86283	0.873974	0.894509	0.875668	0.852419	0.823487	0.791736	0.759736	0.730147	0.705147	0.686313	0.674649	0.670706
390	55.3374	64.0674	53.6742	66.8005	71.4757	54.131			107.586		0.673083	0.677419	0.690245	0.711	0.738649	0.77157	0.807532	0.843981	0.879075	0.917804	0.978294	0.875906	0.754834	0.762283	0.756272	0.756272	0.762279	0.754834	0.875906	0.978294	0.917804	0.879079	0.843981	0.807528	0.771566	0.738653	0.711004	0.690245	0.677419	0.673083
400	55.2945	64.4038	53.2097	69.7334	70.3201	54.1685			116.552		0.674755	0.679377	0.693068	0.715257	0.744883	0.780291	0.819238	0.859185	0.898057	0.944128	1.00194	0.868604	0.720532	0.749245	0.785623	0.785626	0.749245	0.720532	0.868604	1.00194	0.944128	0.898057	0.859181	0.819234	0.780291	0.744883	0.715257	0.693068	0.679377	0.674755
410	55.2764	64.6949	52.8684	70.1774	77.351	54.1868			125.517		0.675619	0.680396	0.694547	0.717498	0.748177	0.784909	0.825434	0.867272	0.908313	0.956294	1.00709	0.863509	0.704777	0.706857	0.846449	0.846449	0.706857	0.704777	0.863509	1.00709	0.956294	0.908313	0.867272	0.825434	0.784909	0.748177	0.717494	0.694547	0.680396	0.675619
420	55.2441	64.885	52.6643	74.4904	66.9235	54.1529			134.483		0.675619	0.680392	0.694543	0.717498	0.748177	0.784913	0.825434	0.867272	0.908309	0.956291	1.00709	0.863506	0.704777	0.706853	0.846445	0.846445	0.706857	0.704777	0.863506	1.00709	0.956291	0.908309	0.867272	0.825434	0.784909	0.748181	0.717498	0.694543	0.680396	0.675619
430	55.1641	64.9606	52.5236	73.8245	60.8169	54.08			143.448		0.674755	0.679381	0.693068	0.715257	0.744883	0.780291	0.819234	0.859185	0.89806	0.944132	1.00194	0.868604	0.720532	0.749245	0.785626	0.785626	0.749249	0.720532	0.868604	1.00194	0.944132	0.898057	0.859181	0.819234	0.780291	0.744883	0.715257	0.693068	0.679377	0.674755
440	55.0221	64.9483	52.4691	74.9664	58.124	53.9915			152.414		0.673083	0.677419	0.690245	0.711004	0.738653	0.77157	0.807528	0.843981	0.879079	0.917808	0.978294	0.875906	0.754834	0.762279	0.756272	0.756272	0.762279	0.754834	0.875906	0.978294	0.917804	0.879079	0.843985	0.807528	0.77157	0.738649	0.711	0.690245	0.677419	0.673083
450	54.824	64.8802	52.4524	77.7031	57.0385	53.8845			161.379		0.670706	0.674649	0.686313	0.705151	0.730147	0.759736	0.791736	0.823487	0.852415	0.875664	0.894509	0.873974	0.862826	0.782019	0.702819	0.702819	0.782023	0.86283	0.87397	0.894509	0.875664	0.852415	0.823483	0.791736	0.759736	0.730147	0.705151	0.686317	0.674649	0.670706
460	54.5859	64.7667	52.4504	75.8882	56.9406	53.7331			170.345		0.667755	0.671257	0.681589	0.698226	0.720215	0.746083	0.773781	0.800743	0.824091	0.840668	0.847438	0.841053	0.823091	0.788072	0.758762	0.758762	0.788072	0.823087	0.841057	0.847434	0.840664	0.824091	0.800743	0.773781	0.746083	0.720215	0.698226	0.681589	0.671257	0.667755
470	54.3222	64.5936	52.4635	66.0429	57.5877	53.5168			179.31		0.664404	0.667445	0.676404	0.690785	0.709706	0.731826	0.755321	0.777906	0.797019	0.810128	0.814781	0.809842	0.798498	0.781589	0.768128	0.768128	0.781589	0.798502	0.809842	0.814781	0.810128	0.797023	0.777906	0.755317	0.731826	0.709706	0.690781	0.6764	0.667442	0.664404
480	54.0389	64.3388	52.4866	61.2877	58.5196	53.2387			188.276		0.660819	0.663419	0.671068	0.683302	0.699336	0.717981	0.737672	0.756491	0.772366	0.783336	0.788	0.78614	0.779166	0.770158	0.763732	0.763732	0.770162	0.779166	0.78614	0.788	0.783336	0.772366	0.756494	0.737668	0.717981	0.699336	0.683302	0.671068	0.663419	0.660819
490	53.7327	63.9911	52.5135	59.1175	59.5952	52.9211			197.241		0.657185	0.659385	0.665853	0.676177	0.689649	0.70526	0.721694	0.737404	0.75077	0.760366	0.765298	0.765555	0.762332	0.757796	0.754543	0.754543	0.757796	0.762332	0.765555	0.765298	0.760366	0.75077	0.737404	0.721694	0.70526	0.689649	0.676177	0.665853	0.659385	0.657185
500	53.3962	63.5597	52.5416	57.6439	60.7357	52.5873			206.207		0.65366	0.655525	0.660989	0.669687	0.681011	0.694094	0.707857	0.721075	0.732498	0.741091	0.746245	0.748019	0.747249	0.745332	0.743842	0.743838	0.745332	0.747249	0.748019	0.746245	0.741091	0.732502	0.721072	0.707857	0.694094	0.681008	0.669687	0.660985	0.655525	0.65366
510	53.0234	63.0705	52.5711	56.2867	61.9317	52.2481			215.172		0.650404	0.651989	0.656634	0.664023	0.673615	0.684683	0.696347	0.707619	0.717547	0.725351	0.730596	0.733325	0.734079	0.73374	0.733257	0.73326	0.73374	0.734075	0.733325	0.7306	0.725351	0.717547	0.707619	0.696343	0.684683	0.673615	0.664023	0.656638	0.651989	0.650404
520	52.6153	62.5553	52.6063	55.068	65.1659	51.9018			224.138		0.647551	0.648917	0.652925	0.659291	0.667551	0.677087	0.687151	0.696958	0.705751	0.712925	0.718147	0.721415	0.723064	0.723649	0.723758	0.723758	0.723649	0.723064	0.721415	0.718147	0.712925	0.705751	0.696958	0.687151	0.677087	0.667551	0.659291	0.652928	0.648917	0.647551
530	52.1807	62.041	52.6535	53.8677	67.5584	51.5422			233.103		0.645208	0.646415	0.649955	0.65557	0.662857	0.671264	0.68017	0.688913	0.696872	0.703562	0.708687	0.712223	0.714374	0.715483	0.715921	0.715917	0.715479	0.71437	0.712226	0.708687	0.703558	0.696875	0.688917	0.680174	0.671264	0.662853	0.65557	0.649955	0.646415	0.645208
540	51.7355	61.5431	52.7196	52.7687	65.651	51.1685			242.069		0.643468	0.644566	0.647789	0.652894	0.659513	0.66717	0.675294	0.683317	0.690709	0.697038	0.70206	0.705709	0.708113	0.709498	0.710117	0.710117	0.709498	0.708113	0.705713	0.70206	0.697038	0.690706	0.683317	0.675294	0.667166	0.659513	0.652894	0.647789	0.644566	0.643468
550	51.2994	61.0656	52.8086	51.7681	75.3612	50.7898			251.034		0.642404	0.643438	0.646468	0.651279	0.657517	0.664732	0.672411	0.680019	0.687075	0.693192	0.698132	0.701823	0.70434	0.705853	0.706551	0.706551	0.705853	0.70434	0.701819	0.698132	0.693192	0.687075	0.680019	0.672411	0.664736	0.657517	0.651279	0.646468	0.643438	0.642404
560	50.8914	60.6049	52.9197	50.8369	70.4643	50.423			260		0.642038	0.643057	0.646026	0.65074	0.656853	0.663928	0.671457	0.678932	0.685875	0.691925	0.696834	0.700528	0.703075	0.70463	0.705355	0.705355	0.70463	0.703075	0.700528	0.696834	0.691925	0.685879	0.678932	0.671457	0.663928	0.656853	0.65074	0.64603	0.643053	0.642038
570	50.5271	60.1561	53.0533	50.0116	69.4419	50.0866
580	50.2161	59.7175	53.2218	49.3084	69.7346	49.795
590	49.9621	59.2926	53.4362	48.7194	71.0242	49.5546
600	49.7628	58.8902	53.6809	48.2364	73.6694	49.3644
610	49.6124	58.5216	53.9468	47.8555	73.8054	49.2181
620	49.5027	58.1984	54.2576	47.5732	65.2825	49.1078
630	49.4254	57.929	54.5959	47.3844	58.8652	49.0269
640	49.3736	57.7173	54.9448	47.282	56.2744	48.972
650	49.3422	57.5619	55.3325	47.2579	54.9333	48.9427
660	49.3283	57.4568	55.7196	47.3047	54.0192	48.9407
670	49.3313	57.3924	56.1249	47.4174	53.3231	48.968
680	49.352	57.3576	56.5356	47.593	52.7241	49.0259
690	49.3921	57.3414	56.9406	47.8251	52.172	49.1133
700	49.4531	57.3337	57.3515	48.0969	51.6661	49.2268
710	49.5359	57.327	57.7417	48.3892	51.2137	49.3605
720	49.64	57.316	58.1311	48.7032	50.8149	49.507
730	49.7634	57.2979	58.4921	49.0532	50.465	49.6581
740	49.9025	57.2717	58.8403	49.4205	50.1581	49.8055
750	50.0517	57.2376	59.1598	49.7723	49.8887	49.9418
760	50.2044	57.1962	59.4482	50.1307	49.6524	50.0607
770	50.3525	57.1479	59.7139	50.5002	49.4445	50.1575
780	50.4875	57.0924	59.9283	50.832	49.2591	50.2286
790	50.6008	57.0279	60.1227	51.1564	49.0873	50.2717
800	50.6837	56.9518	60.2587	51.4674	48.9168	50.2852
810	50.7286	56.8598	60.3572	51.7241	48.7376	50.268
820	50.7286	56.7468	60.4127	51.9762	48.5516	50.219
830	50.6781	56.607	60.4025	52.166	48.3714	50.1371
840	50.573	56.4343	60.3555	52.3284	48.1977	50.0208
850	50.4107	56.2228	60.2475	52.4405	47.9997	49.8687
860	50.1901	55.9669	60.0744	52.5012	47.7541	49.6789
870	49.9117	55.6623	59.8601	52.5208	47.4922	49.4496
880	49.5774	55.3056	59.5797	52.477	47.2367	49.1792
890	49.1903	54.8949	59.2346	52.395	46.935	48.8666
900	48.7547	54.4299	58.849	52.2501	46.5818	48.5111
910	48.2757	53.9118	58.4052	52.0653	46.2428	48.1129
920	47.7592	53.3434	57.9	51.8305	45.8683	47.673
930	47.2114	52.7286	57.3606	51.5491	45.442	47.1935
940	46.639	52.0729	56.7842	51.2419	45.0452	46.6773
950	46.0486	51.3827	56.1585	50.8796	44.5997	46.1284
960	45.4469	50.6649	55.5051	50.5177	44.1471	45.5515
970	44.8402	49.9272	54.8416	50.1038	43.7184	44.9521
980	44.2348	49.1776	54.1571	49.6976	43.2411	44.3363
990	43.6361	48.4239	53.4522	49.2717	42.8242	43.7103
1000	43.0493	47.674	52.7513	48.8328	42.3663	43.0809
1010	42.4789	46.9351	52.0647	48.4197	41.9644	42.4545
1020	41.9289	46.2142	51.3818	47.9848	41.5511	41.8377
1030	41.4024	45.5174	50.7038	47.5776	41.1806	41.2365
1040	40.9021	44.8501	50.0507	47.1916	40.8223	40.6564
1050	40.43	44.2169	49.4323	46.7999	40.5017	40.1025
1060	39.9875	43.6214	48.8392	46.4542	40.2017	39.579
1070	39.5753	43.0665	48.2653	46.1281	39.9458	39.0896
1080	39.1938	42.5539	47.7221	45.8078	39.7031	38.6369
1090	38.8427	42.0848	47.2222	45.5387	39.5214	38.2229
1100	38.5213	41.6593	46.7621	45.2925	39.3332	37.8488
1110	38.2286	41.277	46.3299	45.0532	39.2269	37.5149
1120	37.9632	40.9365	45.9231	44.8621	39.0949	37.2208
1130	37.7233	40.636	45.5513	44.7011	39.0508	36.9654
1140	37.5072	40.3732	45.2214	44.5423	38.9868	36.7472
1150	37.3125	40.1453	44.9272	44.4185	38.9787	36.5639
1160	37.1372	39.9491	44.6571	44.3335	38.9957	36.4128
1170	36.9788	39.7812	44.4062	44.2502	39.0057	36.2909
1180	36.8349	39.6379	44.1798	44.1785	39.088	36.1948
1190	36.7031	39.5154	43.984	44.1447	39.1359	36.121
1200	36.581	39.41	43.8161	44.1253	39.2311	36.0657
1210	36.4662	39.3179	43.666	44.0976	39.3465	36.0252
1220	36.3563	39.2352	43.5246	44.0841	39.4315	35.9956
1230	36.2491	39.1582	43.3905	44.0967	39.5762	35.9731
1240	36.1426	39.0836	43.2684	44.1075	39.699	35.9542
1250	36.0346	39.0078	43.1611	44.1027	39.8084	35.9352
1260	35.9233	38.9279	43.0647	44.1037	39.9651	35.9128
1270	35.807	38.8409	42.9704	44.1188	40.0799	35.8839
1280	35.684	38.7441	42.8697	44.1235	40.1859	35.8456
1290	35.5529	38.6351	42.7601	44.1027	40.3258	35.7952
1300	35.4123	38.5119	42.6438	44.0725	40.416	35.7304
1310	35.2612	38.3726	42.5239	44.0455	40.4874	35.649
1320	35.0985	38.2155	42.3993	44.0055	40.5852	35.5493
1330	34.9233	38.0394	42.2642	43.932	40.6339	35.4297
1340	34.735	37.8432	42.1109	43.8297	40.6428	35.289
1350	34.5329	37.626	41.9335	43.7157	40.671	35.1262
1360	34.3167	37.3873	41.7308	43.5892	40.6629	34.9405
1370	34.0859	37.1267	41.5047	43.4303	40.5914	34.7315
1380	33.8404	36.844	41.2577	43.2279	40.5198	34.4988
1390	33.5801	36.5392	40.9898	42.9919	40.4362	34.2425
1400	33.305	36.2126	40.6976	42.736	40.2813	33.9628
1410	33.0152	35.8646	40.3756	42.4569	40.0884	33.6599
1420	32.7109	35.4955	40.0194	42.138	39.8984	33.3344
1430	32.3923	35.1062	39.6268	41.7707	39.6638	32.987
1440	32.0599	34.6974	39.1993	41.3637	39.3574	32.6184
1450	31.714	34.2699	38.7404	40.9309	39.0299	32.2295
1460	31.355	33.8246	38.2533	40.4743	38.6974	31.8215
1470	30.9836	33.3627	37.7399	39.9827	38.3096	31.3952
1480	30.6002	32.8851	37.1997	39.4461	37.8575	30.952
1490	30.2055	32.393	36.6309	38.8678	37.3912	30.4931
1500	29.8001	31.8876	36.032	38.2615	36.9209	30.0196
1510	29.3847	31.3701	35.4032	37.6378	36.4022	29.5328
1520	28.9599	30.8416	34.7469	36.9954	35.8256	29.0342
1530	28.5264	30.3034	34.0678	36.3254	35.2364	28.5249
1540	28.085	29.7567	33.3712	35.6228	34.6543	28.0064
1550	27.6363	29.2027	32.6621	34.8939	34.0443	27.4798
1560	27.181	28.6425	31.9442	34.1521	33.3844	26.9465
1570	26.72	28.0773	31.2192	33.4079	32.7069	26.4077
1580	26.2538	27.5084	30.488	32.6623	32.0468	25.8647
1590	25.7832	26.9366	29.7508	31.9089	31.3898	25.3185
1600	25.3089	26.3632	29.0086	31.1426	30.7016	24.7705
1610	24.8316	25.7892	28.2635	30.3659	29.9865	24.2217
1620	24.3519	25.2155	27.5188	29.5889	29.2831	23.673
1630	23.8705	24.6431	26.7788	28.8227	28.6088	23.1257
1640	23.388	24.0729	26.0477	28.0726	27.9392	22.5805
1650	22.905	23.5057	25.3292	27.3362	27.2479	22.0384
1660	22.4222	22.9424	24.6258	26.6071	26.5464	21.5002
1670	21.9401	22.3836	23.9383	25.881	25.8689	20.9668
1680	21.4592	21.8302	23.2667	25.1602	25.2279	20.4389
1690	20.9801	21.2827	22.6102	24.4521	24.6007	19.9171
1700	20.5032	20.7418	21.9678	23.7651	23.9619	19.4021
1710	20.0292	20.208	21.3393	23.1037	23.3169	18.8945
1720	19.5583	19.6819	20.7248	22.4657	22.6946	18.3948
1730	19.0911	19.164	20.1255	21.8453	22.1126	17.9035
1740	18.628	18.6546	19.543	21.2364	21.5577	17.421
1750	18.1693	18.1541	18.9792	20.6373	21.0031	16.9477
1760	17.7154	17.663	18.4354	20.051	20.44	16.4839
1770	17.2666	17.1814	17.9124	19.4835	19.8864	16.03
1780	16.8233	16.7098	17.4102	18.9404	19.3666	15.5862
1790	16.3858	16.2482	16.928	18.4233	18.8848	15.1526
1800	15.9543	15.7969	16.4644	17.9294	18.4221	14.7296
1810	15.5291	15.3561	16.0176	17.4531	17.9565	14.3171
1820	15.1104	14.9259	15.5859	16.9887	17.4849	13.9154
1830	14.6984	14.5064	15.1678	16.5334	17.0253	13.5244
1840	14.2934	14.0976	14.7626	16.0883	16.5976	13.1443
1850	13.8954	13.6997	14.3701	15.6573	16.205	12.7751
1860	13.5046	13.3125	13.9904	15.245	15.8314	12.4167
1870	13.1212	12.9362	13.6241	14.8543	15.4565	12.0692
1880	12.7453	12.5707	13.272	14.4848	15.0739	11.7324
1890	12.377	12.2159	12.9346	14.133	14.6956	11.4063
1900	12.0164	11.8719	12.6121	13.7939	14.3403	11.0908
1910	11.6635	11.5384	12.3044	13.4629	14.0172	10.7857
1920	11.3184	11.2154	12.0108	13.1376	13.7188	10.491
1930	10.9811	10.9028	11.7302	12.8187	13.4271	10.2065
1940	10.6518	10.6005	11.4612	12.509	13.1284	9.9321
1950	10.3303	10.3083	11.2025	12.212	12.8232	9.6675
1960	10.0167	10.026	10.9526	11.9308	12.5246	9.4127
1970	9.7111	9.7536	10.7105	11.6661	12.2481	9.1673
1980	9.4133	9.4908	10.4754	11.4163	11.9994	8.9313
1990	9.1234	9.2375	10.2468	11.1781	11.7708	8.7044
2000	8.8413	8.9934	10.0248	10.9472	11.5471	8.4864
2010	8.5669	8.7584	9.8096	10.7206	11.3162	8.2771
2020	8.3004	8.5324	9.6016	10.4964	11.0767	8.0763
2030	8.0414	8.315	9.4013	10.2751	10.8384	7.8837
2040	7.7902	8.106	9.2092	10.0588	10.615	7.6991
2050	7.5464	7.9054	9.0255	9.8505	10.4148	7.5224
2060	7.3101	7.7128	8.8503	9.6528	10.2358	7.3533
2070	7.0812	7.5281	8.6833	9.467	10.0672	7.1915
2080	6.8596	7.351	8.5241	9.2929	9.8961	7.0368
2090	6.6452	7.1814	8.3718	9.1286	9.7154	6.889
2100	6.4378	7.019	8.2258	8.9712	9.5273	6.748
2110	6.2375	6.8635	8.085	8.8178	9.3415	6.6133
2120	6.0441	6.7149	7.9486	8.6657	9.1692	6.485
2130	5.8575	6.5729	7.8158	8.5139	9.0167	6.3626
2140	5.6776	6.4372	7.686	8.3625	8.8823	6.2461
2150	5.5042	6.3077	7.5589	8.2131	8.7571	6.1351
2160	5.3373	6.1842	7.4342	8.0679	8.6303	6.0295
2170	5.1767	6.0665	7.3121	7.929	8.4947	5.9292
2180	5.0224	5.9543	7.1928	7.7983	8.3499	5.8338
2190	4.8741	5.8475	7.0765	7.6763	8.2022	5.7431
2200	4.7318	5.7458	6.9637	7.5625	8.0612	5.6571
2210	4.5954	5.6492	6.8548	7.4553	7.9348	5.5755
2220	4.4647	5.5573	6.7502	7.3524	7.8254	5.4981
2230	4.3396	5.4701	6.6499	7.2517	7.7294	5.4247
2240	4.2201	5.3874	6.5543	7.1512	7.6385	5.3552
2250	4.1058	5.3089	6.4631	7.0497	7.5441	5.2894
2260	3.9969	5.2345	6.3763	6.9472	7.4407	5.2271
2270	3.893	5.164	6.2935	6.8444	7.3284	5.1682
2280	3.7941	5.0973	6.2142	6.7428	7.2122	5.1125
2290	3.7001	5.0342	6.1379	6.6442	7.0999	5.0598
2300	3.6109	4.9746	6.0641	6.5502	6.9985	5.0101
2310	3.5263	4.9183	5.9923	6.4621	6.9115	4.9631
2320	3.4462	4.8652	5.922	6.3803	6.8376	4.9187
2330	3.3705	4.815	5.8528	6.3046	6.7714	4.8769
2340	3.2991	4.7678	5.7844	6.234	6.7055	4.8374
2350	3.2319	4.7233	5.7165	6.1669	6.6338	4.8001
2360	3.1687	4.6815	5.6493	6.1016	6.553	4.765
2370	3.1094	4.6421	5.5827	6.0365	6.4643	4.7319
2380	3.0539	4.6051	5.5168	5.9704	6.3725	4.7006
2390	3.0022	4.5704	5.4519	5.9027	6.2838	4.6712
2400	2.9541	4.5378	5.3883	5.8333	6.2041	4.6434
2410	2.9094	4.5073	5.3262	5.7629	6.1365	4.6172
2420	2.8682	4.4786	5.266	5.6926	6.0806	4.5925
2430	2.8302	4.4519	5.2079	5.6237	6.0326	4.5692
2440	2.7954	4.4268	5.1521	5.5576	5.9869	4.5472
2450	2.7637	4.4034	5.0988	5.4952	5.9379	4.5264
2460	2.7349	4.3815	5.048	5.4374	5.8816	4.5068
2470	2.7091	4.361	4.9996	5.3843	5.8168	4.4882
2480	2.686	4.342	4.9537	5.3355	5.7458	4.4706
2490	2.6656	4.3242	4.91	5.2904	5.6726	4.4539
2500	2.6478	4.3076	4.8683	5.2478	5.6027	4.4381

## Sheet: Fig. 2e
	Effectiveness (%)								Effectiveness (%)													inset: each value is the normalised intensity in each cell. This source data shows the value of the whole calculation domain, please refer to Supplementary Figure 12a for the area chosen in this inset.
Coverage (%)	Diameter 20 nm	40 nm	60 nm	100 nm	140 nm	180 nm		Coverage (%)	100 nm (random)
0.785398	0.456536	0.202933	-0.364285	0.8277	1.16919	0.852728		3.14159	3.71905					x position (nm)	0	11.7647	23.5294	35.2941	47.0588	58.8235	70.5882	82.3529	94.1176	105.882	117.647	129.412	141.176	152.941	164.706	176.471	188.235	200	211.765	223.529	235.294	247.059	258.824	270.588	282.353	294.118	305.882	317.647	329.412	341.176	352.941	364.706	376.471	388.235	400
3.14159	0.688121	1.27821	1.47706	3.78108	4.04546	2.84414		7.06858	8.46598				y position (nm)
7.06858	1.0078	2.92288	4.4695	8.73109	9.07231	6.3202		12.5664	14.6407				0		0.909106	0.908494	0.907083	0.905196	0.902687	0.898955	0.893242	0.885351	0.876645	0.870113	0.868291	0.870796	0.874698	0.877174	0.877174	0.874936	0.87094	0.865479	0.858898	0.852166	0.847106	0.84526	0.846543	0.84926	0.851468	0.852208	0.851408	0.849494	0.847174	0.845396	0.84514	0.846917	0.850506	0.855208	0.860306
12.5664	1.65486	5.35964	8.65752	14.9673	15.8512	11.8089		19.635	22.1943				11.7647		0.91503	0.91337	0.91126	0.909343	0.907494	0.904781	0.899589	0.890442	0.878317	0.868362	0.865977	0.870611	0.876392	0.878543	0.876494	0.871683	0.865498	0.858781	0.852113	0.846166	0.841785	0.839562	0.839392	0.840472	0.841823	0.8428	0.843189	0.843098	0.842864	0.843011	0.844113	0.846577	0.850517	0.855747	0.861928
19.635	2.21282	8.46937	13.8503	22.2471	22.7904	17.4397		28.2743	30.5166				23.5294		0.926355	0.922551	0.919268	0.917509	0.917177	0.916943	0.913834	0.9036	0.885098	0.867955	0.865257	0.876049	0.886732	0.888645	0.883547	0.875355	0.866585	0.858396	0.851272	0.845498	0.841317	0.838849	0.837947	0.838226	0.83923	0.840585	0.842038	0.843445	0.844819	0.846355	0.848415	0.85143	0.855804	0.861777	0.869321
28.2743	2.58608	11.9411	19.9691	30.3729	29.3923	21.9624		38.4845	38.9				35.2941		0.941936	0.934468	0.929381	0.927826	0.929743	0.933645	0.935192	0.925694	0.896649	0.867223	0.864128	0.886853	0.906525	0.906743	0.896815	0.884321	0.872709	0.86306	0.855494	0.849834	0.845864	0.843355	0.842113	0.842015	0.842996	0.84494	0.847551	0.850426	0.853204	0.855774	0.858351	0.861494	0.866008	0.872638	0.881725
38.4845	4.01151	16.5706	26.9613	38.8243	35.2662	25.0022		46.3	44.554				47.0588		0.958385	0.946279	0.939053	0.93754	0.94166	0.949992	0.956819	0.962475	0.90586	0.850898	0.847717	0.89634	0.941879	0.927151	0.912215	0.895751	0.881932	0.871468	0.864004	0.858902	0.855498	0.853242	0.851849	0.851472	0.852543	0.855325	0.85946	0.864091	0.868336	0.871694	0.874238	0.876736	0.880626	0.887468	0.898091
50.2655	5.4838	21.8149	34.9178	46.8048	39.4317	25.5394							58.8235		0.969298	0.954309	0.945525	0.943751	0.948864	0.959445	0.969113	0.97697	0.908585	0.849845	0.84937	0.901189	0.955758	0.940789	0.924125	0.906366	0.892291	0.882438	0.876189	0.872551	0.87043	0.868838	0.867291	0.866283	0.867219	0.871151	0.877547	0.884657	0.890728	0.894747	0.896528	0.897068	0.898902	0.905057	0.91706
63.6173	4.46876	26.6097	42.9461	53.5373	40.591	22.3302							70.5882		0.971521	0.956211	0.947068	0.9448	0.949106	0.958317	0.966015	0.971649	0.914853	0.861808	0.859	0.907687	0.956521	0.943638	0.92957	0.914313	0.902581	0.895189	0.891642	0.890804	0.891117	0.89086	0.888906	0.886117	0.885951	0.891468	0.901574	0.912464	0.921026	0.925721	0.925891	0.922374	0.919611	0.923706	0.937219
78.5398	6.21671	32.8835	51.384	57.2314	36.0656	13.187							82.3529		0.96494	0.951955	0.943789	0.941053	0.943294	0.948543	0.950608	0.945872	0.916713	0.885702	0.884645	0.911709	0.936626	0.938385	0.930023	0.920079	0.912721	0.909404	0.910106	0.913725	0.9182	0.92054	0.917796	0.910517	0.906626	0.914634	0.931336	0.947894	0.959585	0.965121	0.963098	0.952438	0.940842	0.941257	0.957664
													94.1176		0.952498	0.94377	0.937475	0.934581	0.934777	0.936423	0.935894	0.928675	0.911309	0.895698	0.89643	0.911743	0.927408	0.932502	0.930253	0.925909	0.923377	0.924887	0.931038	0.940875	0.95186	0.959223	0.955845	0.938875	0.924811	0.93837	0.967525	0.990977	1.00519	1.01166	1.00786	0.985472	0.959053	0.956683	0.97697
													105.882		0.940415	0.935143	0.93066	0.927921	0.926838	0.926351	0.924453	0.919109	0.910525	0.904279	0.906525	0.916502	0.927385	0.933562	0.934875	0.934109	0.935064	0.940966	0.953091	0.970442	0.990147	1.0057	1.0117	0.964623	0.918287	0.95717	1.01508	1.03883	1.05237	1.05991	1.06549	1.01349	0.958008	0.966472	0.972355
													117.647		0.931909	0.928664	0.925464	0.923045	0.921517	0.92043	0.918958	0.916528	0.913887	0.913653	0.918238	0.927072	0.936747	0.943691	0.946355	0.946019	0.947442	0.95606	0.973955	0.999	1.02802	1.05965	1.03341	0.972585	0.961887	0.962204	1.02687	1.08724	1.0887	1.09372	1.09647	1.03227	0.967291	0.969932	0.976672
													129.412		0.927913	0.925638	0.923189	0.921068	0.91957	0.918743	0.918483	0.918834	0.920426	0.924506	0.932053	0.942623	0.954079	0.963132	0.966325	0.962483	0.959192	0.967623	0.991294	1.02311	1.05549	1.08822	1.06127	0.992981	0.97974	0.976438	1.0403	1.10702	1.10495	1.10605	1.10643	1.04668	0.978543	0.973555	0.986204
													141.176		0.928404	0.926574	0.924475	0.922475	0.92106	0.920725	0.921823	0.924611	0.929468	0.937026	0.947845	0.961815	0.977513	0.991287	0.996434	0.984479	0.968019	0.972404	1.00492	1.04466	1.07155	1.08698	1.08819	1.03274	0.990321	0.991249	1.04967	1.10602	1.10012	1.09584	1.08435	1.06433	1.00533	0.961808	1.00916
													152.941		0.933177	0.931687	0.929691	0.927457	0.925774	0.925698	0.928023	0.932958	0.940479	0.950808	0.964521	0.982117	1.00301	1.02312	1.04704	1.00719	0.955547	0.956075	1.01325	1.0769	1.08404	1.0875	1.07557	1.04705	1.02326	1.02498	1.05184	1.07633	1.08115	1.07563	1.06314	1.04288	1.01554	1.00137	1.01542
													164.706		0.942155	0.941279	0.939264	0.936211	0.933396	0.932928	0.936302	0.94337	0.953151	0.965291	0.980521	1.00001	1.02393	1.04754	1.07229	1.01838	0.958087	0.953094	1.01275	1.08509	1.08851	1.08497	1.07106	1.05213	1.03829	1.03867	1.05088	1.06177	1.06228	1.05518	1.04512	1.03386	1.02251	1.01661	1.01977
													176.471		0.955426	0.955902	0.954015	0.94926	0.94357	0.941392	0.945932	0.955838	0.9678	0.980464	0.994864	1.0129	1.03531	1.05742	1.08005	1.02282	0.961019	0.954845	1.01228	1.08297	1.0839	1.07841	1.06641	1.05478	1.04852	1.05018	1.05628	1.0587	1.05099	1.03859	1.03155	1.032	1.03362	1.03179	1.0289
													188.235		0.973091	0.976355	0.975411	0.967857	0.955864	0.94923	0.956087	0.971272	0.985811	0.997264	1.00786	1.02059	1.03655	1.05205	1.07094	1.02179	0.96514	0.96194	1.0125	1.07026	1.06891	1.06578	1.05918	1.05487	1.05583	1.06228	1.06997	1.07097	1.04986	1.02408	1.01909	1.03672	1.0541	1.05238	1.04342
													200		0.994664	1.00302	1.00527	0.994543	0.969985	0.952592	0.965974	0.992328	1.00952	1.0171	1.0207	1.02511	1.03159	1.03726	1.0345	1.01348	0.986513	0.981864	1.00596	1.03458	1.04638	1.04895	1.04927	1.05229	1.06063	1.07426	1.08834	1.10591	1.05734	0.998691	0.994887	1.04583	1.09333	1.07715	1.0612
													211.765		1.01812	1.03385	1.04255	1.0386	0.980234	0.930223	0.971015	1.02695	1.0391	1.03951	1.03358	1.02871	1.02609	1.02338	1.01625	1.00215	0.988302	0.986291	0.998517	1.01502	1.02619	1.03266	1.03841	1.04722	1.06152	1.08142	1.10111	1.12041	1.05805	0.993845	0.990792	1.0495	1.11233	1.09725	1.0769
													223.529		1.03944	1.06297	1.08649	1.0474	0.973192	0.957709	0.960732	1.0258	1.07458	1.05978	1.04405	1.03156	1.02257	1.01509	1.0067	0.996891	0.989079	0.9878	0.993811	1.00323	1.01191	1.01943	1.02783	1.03969	1.05691	1.07941	1.10118	1.12097	1.05762	0.99503	0.993143	1.05331	1.11987	1.10737	1.08655
													235.294		1.05391	1.07876	1.10324	1.05572	0.981181	0.971762	0.966242	1.02937	1.08447	1.06686	1.04768	1.03218	1.02068	1.01162	1.00347	0.996015	0.990709	0.989287	0.991943	0.997091	1.00302	1.00957	1.01803	1.03009	1.04682	1.0675	1.0869	1.10736	1.05762	0.999917	0.999321	1.05879	1.11775	1.10786	1.09093
													247.059		1.06099	1.08011	1.09965	1.05874	0.996623	0.989608	0.978604	1.03244	1.07652	1.05983	1.04346	1.03004	1.01988	1.01177	1.00472	0.998694	0.994434	0.992657	0.993309	0.99557	0.998683	1.00289	1.00944	1.01965	1.03372	1.04991	1.06354	1.066	1.04756	1.02368	1.02643	1.05893	1.09184	1.10332	1.09582
													258.824		1.06385	1.07123	1.07132	1.05338	1.02277	1.00467	1.00714	1.02968	1.0448	1.04211	1.03376	1.02648	1.02079	1.01544	1.00993	1.00483	1.00103	0.999008	0.998491	0.99863	0.99874	0.99937	1.00252	1.00999	1.02144	1.0339	1.04286	1.04373	1.03526	1.02707	1.03301	1.05513	1.08162	1.10197	1.11516
													270.588		1.06648	1.06378	1.05803	1.04526	1.02845	1.01748	1.01783	1.02495	1.02814	1.02535	1.02311	1.02408	1.02529	1.02359	1.01932	1.01449	1.01078	1.00884	1.00808	1.00695	1.00385	0.999264	0.997317	1.00214	1.0131	1.0249	1.03205	1.03272	1.029	1.02715	1.0338	1.05045	1.07287	1.0956	1.11359
													282.353		1.06736	1.05794	1.04959	1.04117	1.0338	1.03038	1.03068	1.02908	1.02023	1.01107	1.0131	1.0254	1.03603	1.03759	1.03302	1.0272	1.02318	1.0219	1.02235	1.02161	1.01563	1.00309	0.992875	0.995691	1.01062	1.02594	1.03254	1.03155	1.02766	1.02603	1.03064	1.04261	1.06018	1.07994	1.098
													294.118		1.06209	1.05057	1.04282	1.03885	1.03896	1.04306	1.0476	1.04367	1.02088	0.997906	1.00215	1.0317	1.05498	1.05727	1.04962	1.04123	1.03654	1.03665	1.04024	1.04281	1.03622	1.01153	0.986875	0.988868	1.01545	1.03911	1.04332	1.03741	1.02936	1.02437	1.02505	1.03183	1.0431	1.05509	1.05992
													305.882		1.04884	1.03929	1.03444	1.035	1.04138	1.05281	1.06388	1.07555	1.02134	0.96834	0.973332	1.03557	1.09045	1.07665	1.06464	1.05311	1.04773	1.04972	1.05765	1.06551	1.07458	1.01946	0.96574	0.965147	1.01987	1.07258	1.0586	1.04555	1.03152	1.02187	1.01817	1.02007	1.0257	1.03157	1.03223
													317.647		1.02886	1.02415	1.02315	1.02753	1.03814	1.05429	1.0694	1.08105	1.01648	0.960026	0.963898	1.03018	1.09831	1.08534	1.07155	1.05858	1.05317	1.05668	1.06773	1.07898	1.08791	1.02109	0.960653	0.959502	1.01941	1.08232	1.06686	1.04934	1.03087	1.01762	1.01065	1.00914	1.01118	1.01396	1.01405
													329.412		1.00795	1.0074	1.00947	1.01598	1.02794	1.04466	1.06012	1.07363	1.01206	0.954921	0.958453	1.02522	1.09138	1.07905	1.06697	1.05536	1.05069	1.05462	1.06592	1.07744	1.08717	1.02124	0.960415	0.959275	1.01895	1.07982	1.06316	1.0448	1.02538	1.01098	1.00274	0.999909	1.00077	1.00321	1.00522
													341.176		0.98966	0.991347	0.99486	1.00157	1.01211	1.02568	1.0378	1.05202	1.00515	0.954083	0.958358	1.01866	1.07087	1.06057	1.05289	1.04452	1.0408	1.04382	1.05269	1.06178	1.073	1.0205	0.965253	0.964423	1.01763	1.06481	1.04818	1.03252	1.01537	1.00215	0.994683	0.992626	0.994396	0.99826	1.00313
													352.941		0.975336	0.977596	0.981113	0.986566	0.99414	1.00287	1.0096	1.00913	0.989928	0.970815	0.976147	1.00462	1.03158	1.03791	1.03554	1.03	1.02623	1.02732	1.03295	1.03825	1.03476	1.01281	0.989419	0.988974	1.01031	1.02887	1.02833	1.01741	1.00342	0.99214	0.986789	0.987374	0.991706	0.997781	1.00522
													364.706		0.965223	0.967181	0.969891	0.973453	0.9778	0.982309	0.985294	0.984245	0.97777	0.973392	0.980102	0.997026	1.01404	1.02248	1.02255	1.01676	1.01035	1.00887	1.01338	1.01911	1.01857	1.0086	0.997955	0.997219	1.0064	1.01542	1.01549	1.00664	0.99306	0.981951	0.979147	0.984423	0.992887	1.001	1.00931
													376.471		0.959287	0.960834	0.962577	0.964143	0.965464	0.966747	0.968072	0.96914	0.970192	0.973789	0.982638	0.996049	1.00972	1.01862	1.01892	1.00883	0.995381	0.990389	0.997475	1.00981	1.0158	1.01214	1.00608	1.00462	1.00887	1.01435	1.01469	1.00537	0.987075	0.971498	0.971162	0.984491	0.999177	1.00799	1.01404
													388.235		0.957543	0.959177	0.960321	0.960011	0.958158	0.956219	0.956445	0.960045	0.966611	0.975464	0.986555	0.999762	1.01371	1.02508	1.02639	1.00764	0.980879	0.972679	0.984766	1.01025	1.0243	1.02127	1.01412	1.01125	1.01447	1.0212	1.02486	1.01559	0.985842	0.959415	0.960792	0.987525	1.01196	1.01854	1.01848
													400		0.960057	0.962762	0.964234	0.962377	0.956434	0.949702	0.948162	0.954781	0.967004	0.9802	0.992642	1.00574	1.02082	1.03715	1.05171	1.00631	0.950777	0.954117	0.953792	1.00964	1.04874	1.03165	1.01922	1.01445	1.01836	1.02893	1.03796	1.03567	0.978294	0.934472	0.935132	0.990181	1.03955	1.02871	1.02062
													411.765		0.96666	0.971743	0.975249	0.972891	0.9612	0.945974	0.940789	0.951936	0.972045	0.989396	1.00077	1.011	1.0242	1.04077	1.05502	0.999675	0.934883	0.933385	0.936166	1.00352	1.04975	1.03072	1.016	1.01044	1.01538	1.03032	1.05322	1.02287	0.950721	0.933551	0.927928	0.986128	1.04404	1.03028	1.01699
													423.529		0.976475	0.984989	0.992845	0.99194	0.972	0.942275	0.933649	0.949321	0.981694	1.00354	1.01003	1.01306	1.01987	1.03114	1.04238	0.991879	0.924464	0.916275	0.925585	0.993015	1.03194	1.01466	1.00173	0.99697	1.00178	1.01589	1.03792	1.00814	0.944449	0.928762	0.924702	0.984453	1.0356	1.02099	1.00634
													435.294		0.987536	0.999068	1.01333	1.02622	0.980879	0.921283	0.921842	0.925872	0.98617	1.02969	1.01796	1.00985	1.00703	1.00764	1.00343	0.988566	0.930642	0.88654	0.929185	0.98246	0.988408	0.984796	0.977989	0.975377	0.979026	0.987898	0.996011	0.997785	0.94966	0.901604	0.939042	0.9916	1.00514	1.004	0.991113
													447.059		0.997128	1.00812	1.02347	1.03668	0.980336	0.914381	0.911626	0.9158	0.984642	1.03221	1.01465	0.999245	0.988619	0.98066	0.969819	0.949891	0.921151	0.90443	0.917755	0.939898	0.951068	0.952426	0.950494	0.949951	0.952509	0.957321	0.960638	0.956581	0.938211	0.924506	0.940279	0.968347	0.986962	0.99026	0.978023
													458.824		1.00328	1.00923	1.01997	1.03074	0.980823	0.912358	0.902592	0.912358	0.979596	1.01701	0.998498	0.981623	0.967664	0.955411	0.941974	0.925234	0.907694	0.898253	0.902347	0.912713	0.920408	0.923536	0.924287	0.925075	0.927011	0.929672	0.931226	0.929528	0.924913	0.925411	0.939155	0.961596	0.981766	0.989336	0.973604
													470.588		1.00492	1.00277	1.00354	0.999192	0.98483	0.926736	0.881075	0.923351	0.974608	0.978947	0.972604	0.960102	0.946966	0.934091	0.920853	0.907177	0.895094	0.888351	0.888645	0.893136	0.897743	0.900687	0.90234	0.903702	0.905408	0.907408	0.909185	0.910555	0.913034	0.920608	0.936679	0.959842	0.983747	1.00974	0.971053
													482.353		1.00188	0.992785	0.985634	0.975004	0.955623	0.925619	0.906751	0.920234	0.941977	0.950562	0.948509	0.940242	0.929385	0.917536	0.905377	0.893777	0.884332	0.878804	0.877642	0.879408	0.882	0.884185	0.885804	0.887226	0.88883	0.890777	0.893177	0.896558	0.902415	0.913162	0.930758	0.954751	0.9802	1.00807	0.962358
													494.118		0.994811	0.982468	0.971408	0.958294	0.941087	0.922362	0.911725	0.915434	0.925506	0.931879	0.931751	0.926234	0.917309	0.906513	0.895102	0.884506	0.876302	0.871574	0.870181	0.870917	0.872392	0.873785	0.874951	0.876113	0.877547	0.879479	0.882192	0.886309	0.893049	0.904128	0.920936	0.943223	0.96686	0.9936	0.956562
													505.882		0.985574	0.973977	0.962709	0.949796	0.934683	0.92017	0.911887	0.912732	0.918808	0.923872	0.924502	0.920328	0.912332	0.901747	0.890053	0.879223	0.871389	0.867581	0.866955	0.867762	0.868691	0.869291	0.869732	0.870377	0.871509	0.873302	0.875898	0.879668	0.885483	0.894698	0.908491	0.926547	0.94546	0.957128	0.955223
													517.647		0.977158	0.9692	0.960283	0.948804	0.934317	0.91986	0.91154	0.912679	0.919562	0.925615	0.927045	0.923362	0.915351	0.903894	0.890389	0.877581	0.869268	0.867136	0.868721	0.870555	0.871125	0.870642	0.869962	0.869823	0.870585	0.872234	0.874517	0.877249	0.880796	0.886483	0.895943	0.909211	0.923011	0.930936	0.926917
													529.412		0.972755	0.969868	0.965128	0.956042	0.940555	0.921849	0.910842	0.915057	0.92746	0.936872	0.939155	0.935302	0.926732	0.913626	0.896468	0.878642	0.868377	0.870181	0.876781	0.880483	0.880181	0.877713	0.87523	0.874019	0.874494	0.876358	0.878687	0.880249	0.880475	0.88097	0.885366	0.895419	0.907691	0.916049	0.917121
													541.176		0.973672	0.976494	0.977694	0.972842	0.95554	0.926015	0.906875	0.918887	0.943494	0.957645	0.959679	0.9548	0.945951	0.931751	0.909913	0.880751	0.864204	0.876604	0.894143	0.899189	0.896064	0.889853	0.884577	0.882034	0.882585	0.885555	0.889151	0.890396	0.886472	0.879057	0.876875	0.886702	0.902585	0.914381	0.918955
													552.941		0.979034	0.987283	0.99557	0.996958	0.985585	0.926562	0.880117	0.918909	0.972706	0.984611	0.984468	0.977762	0.970098	0.957494	0.936891	0.881245	0.841147	0.882487	0.927257	0.925917	0.917	0.904966	0.896098	0.892223	0.893464	0.898875	0.90594	0.909253	0.9012	0.880834	0.867766	0.882675	0.909272	0.925411	0.930264
													564.706		0.986623	0.998151	1.01268	1.0272	0.982068	0.911902	0.899804	0.905581	0.969042	1.01626	1.00581	0.996811	0.992336	0.989732	0.93343	0.869162	0.865668	0.873619	0.930634	0.960502	0.937906	0.919075	0.906928	0.90223	0.904781	0.913706	0.926362	0.934423	0.930928	0.879947	0.838925	0.878325	0.932204	0.946117	0.947872
													576.471		0.994374	1.00438	1.01835	1.03315	0.982109	0.912283	0.906291	0.905962	0.969211	1.02225	1.01153	1.00315	1.00039	0.998381	0.934604	0.871287	0.870913	0.874849	0.937445	0.973272	0.948245	0.927211	0.914117	0.909634	0.913653	0.925796	0.944608	0.965162	0.929547	0.866762	0.856468	0.862657	0.925981	0.974679	0.966072
													588.235		1.00166	1.00492	1.01202	1.02203	0.978083	0.918955	0.915336	0.911879	0.966204	1.01002	1.00086	0.995004	0.992815	0.991642	0.93674	0.878653	0.881736	0.884819	0.936887	0.967079	0.945374	0.927509	0.916374	0.913072	0.917875	0.930725	0.950457	0.971894	0.930434	0.867921	0.863404	0.864121	0.928279	0.983343	0.97526
													600		1.00783	1.00137	0.997574	0.99103	0.966389	0.93617	0.923951	0.929026	0.954672	0.975928	0.978857	0.976909	0.97303	0.961808	0.933321	0.901287	0.892966	0.90577	0.929332	0.938649	0.932592	0.922136	0.914842	0.913106	0.91763	0.928306	0.943932	0.961845	0.927966	0.876623	0.874675	0.873219	0.93083	0.979045	0.975057
													611.765		1.00962	0.995849	0.98486	0.973253	0.956415	0.938596	0.929355	0.932053	0.944	0.954747	0.958619	0.958336	0.954845	0.945604	0.928049	0.908981	0.90114	0.907404	0.918457	0.923819	0.92146	0.916275	0.912464	0.912	0.915438	0.922264	0.930321	0.933792	0.917721	0.894215	0.887098	0.897226	0.928649	0.957102	0.968743
													623.529		1.00501	0.988498	0.975128	0.963343	0.951487	0.941042	0.935313	0.935408	0.939325	0.94303	0.944611	0.944804	0.943419	0.938475	0.928906	0.918064	0.911672	0.911751	0.915	0.916838	0.915834	0.913657	0.912249	0.912626	0.914909	0.918366	0.921177	0.920019	0.911185	0.899962	0.897208	0.907291	0.927992	0.949215	0.965668
													635.294		0.993585	0.9792	0.96754	0.958377	0.951132	0.946068	0.94363	0.942992	0.942102	0.939668	0.937453	0.937943	0.940566	0.941543	0.938091	0.931608	0.9254	0.921472	0.919479	0.918132	0.916902	0.916174	0.916377	0.917472	0.919023	0.920257	0.920083	0.917294	0.911766	0.906887	0.907811	0.916838	0.932279	0.949774	0.967004
													647.059		0.978408	0.969257	0.961789	0.956826	0.954502	0.954717	0.956592	0.957551	0.953736	0.944083	0.935691	0.936683	0.946506	0.955604	0.956762	0.951709	0.944117	0.936626	0.930438	0.926132	0.924121	0.92437	0.926143	0.928291	0.929721	0.929645	0.927562	0.923577	0.919038	0.916777	0.919634	0.928374	0.94143	0.956411	0.972215
													658.824		0.964721	0.961038	0.95837	0.958094	0.960925	0.966989	0.975034	0.980777	0.976045	0.956147	0.936766	0.938306	0.961317	0.982411	0.985574	0.97903	0.968494	0.957098	0.946653	0.939143	0.936291	0.93803	0.942275	0.946306	0.948279	0.94737	0.943449	0.937381	0.931702	0.929842	0.933894	0.943328	0.95563	0.968551	0.981521
													670.588		0.955872	0.956351	0.957792	0.961694	0.969264	0.98123	0.996875	1.0106	1.01682	0.968106	0.926147	0.926996	0.980943	1.03106	1.0212	1.01141	0.997611	0.982411	0.967015	0.955242	0.951623	0.956502	0.965279	0.972491	0.975562	0.974038	0.96783	0.957875	0.948487	0.945434	0.951011	0.962928	0.975992	0.986962	0.996117
													682.353		0.952747	0.955925	0.960211	0.967019	0.977853	0.994181	1.01697	1.04616	1.02177	0.959747	0.945574	0.936015	0.996732	1.06189	1.05349	1.04353	1.02943	1.01238	0.990838	0.971992	0.967449	0.978815	0.995781	1.00747	1.01172	1.00982	1.00116	0.984683	0.967642	0.961917	0.970457	0.988415	1.00439	1.01283	1.01716
													694.118		0.955204	0.959921	0.965675	0.973649	0.985306	1.00225	1.02563	1.05545	1.03059	0.969313	0.956875	0.948762	1.01189	1.08084	1.07584	1.07045	1.06174	1.04755	1.018	0.986253	0.980358	1.00311	1.03382	1.05023	1.05465	1.05316	1.04358	1.0171	0.986313	0.978026	0.989645	1.0198	1.0431	1.04634	1.04448
													705.882		0.963038	0.968502	0.97454	0.981951	0.991808	1.00528	1.02234	1.0376	1.0445	0.996396	0.959174	0.964683	1.02609	1.08652	1.08552	1.08862	1.08998	1.09652	1.03991	0.979328	0.977204	1.02041	1.08333	1.09483	1.09769	1.09841	1.10183	1.04797	0.986551	0.988713	0.990275	1.05176	1.09637	1.08402	1.07522
													717.647		0.976332	0.982068	0.987626	0.993219	0.999272	1.00672	1.01599	1.02397	1.02221	1.00545	0.990872	0.99997	1.0336	1.06625	1.0837	1.09592	1.10582	1.11798	1.05415	0.990132	0.995774	1.01303	1.09292	1.13886	1.12981	1.1277	1.13492	1.07232	0.999457	0.996981	1.00019	1.07374	1.127	1.11292	1.10322
													729.412		0.995306	1.00109	1.00605	1.00942	1.01039	1.01002	1.01119	1.01451	1.01622	1.01328	1.0112	1.01946	1.03891	1.06064	1.07839	1.09423	1.10792	1.12331	1.0634	1.00006	1.00845	1.02461	1.09964	1.14749	1.13931	1.13785	1.146	1.08968	1.0153	1.00605	1.01569	1.08939	1.13739	1.12669	1.12261
													741.176		1.0197	1.02545	1.03061	1.03272	1.02807	1.01729	1.00917	1.0109	1.0206	1.02919	1.0331	1.03822	1.04765	1.05996	1.07306	1.08669	1.10006	1.11289	1.06474	1.00921	1.00736	1.05215	1.11174	1.123	1.12752	1.12861	1.12413	1.10831	1.04591	0.998166	1.04542	1.10552	1.11768	1.12304	1.12857
													752.941		1.04757	1.05322	1.06048	1.06428	1.05481	1.02912	1.00797	1.00943	1.03363	1.05578	1.05932	1.05838	1.05882	1.0624	1.06892	1.07719	1.08418	1.08375	1.06258	1.0386	1.03632	1.05677	1.08453	1.10102	1.10846	1.11063	1.10593	1.08906	1.06058	1.0436	1.05832	1.08413	1.10038	1.11065	1.12205
													764.706		1.07382	1.07942	1.09079	1.09937	1.09657	1.03606	0.992687	0.993562	1.04938	1.09984	1.08962	1.07965	1.07128	1.06676	1.06709	1.07121	1.07556	1.07501	1.06588	1.05468	1.05162	1.05944	1.07251	1.08367	1.09143	1.09538	1.09372	1.08489	1.07182	1.06405	1.06783	1.07708	1.08522	1.09409	1.10675
													776.471		1.08997	1.09665	1.11322	1.13598	1.09842	1.02175	1.00322	0.995147	1.05976	1.12421	1.11372	1.09869	1.0833	1.07156	1.06717	1.07034	1.07671	1.08016	1.0778	1.07208	1.06734	1.06588	1.06775	1.07284	1.08071	1.08815	1.09158	1.09011	1.08597	1.08276	1.0812	1.07818	1.07368	1.07566	1.08906
													788.235		1.09172	1.09871	1.11529	1.13802	1.10082	1.02516	1.00775	1.00162	1.06914	1.13672	1.12892	1.11445	1.09406	1.07475	1.06692	1.07354	1.08734	1.097	1.09888	1.09491	1.08731	1.07733	1.06759	1.0658	1.07632	1.09052	1.09971	1.10331	1.10418	1.1043	1.10092	1.0877	1.0642	1.05357	1.0735
													800		1.07961	1.08594	1.09724	1.10556	1.10338	1.04506	1.00509	1.01215	1.07675	1.13732	1.13666	1.13085	1.10429	1.07299	1.06286	1.07881	1.10737	1.12405	1.12788	1.12398	1.11386	1.09577	1.06876	1.05538	1.07642	1.10432	1.1178	1.12247	1.12462	1.12739	1.12488	1.1105	1.05073	1.00709	1.05627
													811.765		1.05899	1.06503	1.07176	1.07476	1.06538	1.04168	1.02616	1.03726	1.07551	1.1156	1.13966	1.15882	1.11316	1.05095	1.04162	1.07913	1.14077	1.15612	1.15949	1.1556	1.14577	1.12763	1.06634	1.02071	1.07439	1.13566	1.1431	1.14313	1.14184	1.14568	1.15253	1.0955	1.02305	1.01574	1.02497
													823.529		1.03818	1.04336	1.04705	1.04736	1.04154	1.03162	1.02841	1.04122	1.06971	1.1042	1.13667	1.16399	1.11282	1.04485	1.04611	1.05582	1.13175	1.18987	1.18359	1.1805	1.181	1.12027	1.04655	1.03972	1.05332	1.13043	1.17426	1.15777	1.14802	1.14706	1.15109	1.08593	1.01188	1.00974	1.01165
													835.294		1.02189	1.02569	1.02778	1.02779	1.02548	1.02306	1.02572	1.03799	1.06052	1.0902	1.12276	1.15244	1.10436	1.03968	1.04373	1.04882	1.12568	1.19059	1.18472	1.18277	1.18358	1.11364	1.04048	1.0414	1.04671	1.12255	1.17452	1.15422	1.13822	1.13017	1.12947	1.07336	1.00885	1.00783	1.00558
													847.059		1.01175	1.01375	1.01481	1.01524	1.01543	1.01663	1.02106	1.03084	1.04711	1.06963	1.09637	1.12423	1.08895	1.03726	1.04474	1.0479	1.11322	1.16773	1.16235	1.16113	1.16215	1.10197	1.03792	1.04418	1.04637	1.10908	1.15237	1.13246	1.11431	1.09904	1.08239	1.04999	1.01633	1.00629	1.01377
													858.824		1.0077	1.00731	1.00732	1.00824	1.01021	1.0133	1.01753	1.02311	1.03125	1.04417	1.06133	1.07469	1.0655	1.04728	1.04572	1.05884	1.09086	1.11754	1.12346	1.12165	1.11063	1.08135	1.04833	1.04172	1.05796	1.0887	1.1047	1.09922	1.08396	1.0664	1.04761	1.02619	1.00809	1.00182	1.00693
													870.588		1.00843	1.00497	1.00383	1.00537	1.00925	1.01434	1.01834	1.01863	1.01595	1.01757	1.02936	1.04326	1.04711	1.04369	1.04387	1.05281	1.069	1.08237	1.08628	1.08235	1.0712	1.05308	1.03671	1.03483	1.04842	1.06643	1.07549	1.0707	1.05577	1.03665	1.01902	1.0062	0.999932	0.999457	1.00228
													882.353		1.01125	1.00443	1.00226	1.00486	1.01157	1.02035	1.02628	1.02148	1.00323	0.989226	1.00286	1.02752	1.04055	1.04317	1.04322	1.04658	1.05327	1.05848	1.05756	1.04963	1.03766	1.02692	1.02349	1.02959	1.04164	1.05357	1.05899	1.05333	1.03501	1.01097	0.993781	0.989819	0.995691	1.00152	1.00254
													894.118		1.01207	1.00269	1.00008	1.00425	1.01469	1.02926	1.04046	1.0421	0.988	0.938083	0.977181	1.03131	1.04456	1.04619	1.04296	1.04195	1.04396	1.04517	1.03994	1.02536	1.00889	1.00269	1.01116	1.02675	1.04037	1.05017	1.05488	1.04924	1.02286	0.987725	0.970925	0.975377	0.996785	1.0098	1.00749
													905.882		1.00702	0.997026	0.994789	1.00052	1.0143	1.03541	1.06087	1.02989	0.956883	0.939242	0.940023	1.00406	1.05691	1.04575	1.03974	1.03695	1.03879	1.04091	1.0346	1.00975	0.9818	0.977592	1.00128	1.02925	1.04343	1.05119	1.05747	1.06393	1.01198	0.948755	0.947426	0.942992	0.993826	1.03191	1.01378
													917.647		0.994642	0.986215	0.984906	0.991264	1.00565	1.02759	1.05333	1.01411	0.940596	0.928887	0.923343	0.985732	1.04461	1.03445	1.02905	1.02789	1.03302	1.03959	1.04928	0.995479	0.940042	0.937385	0.9892	1.04596	1.04515	1.04822	1.052	1.05737	0.997442	0.926362	0.922362	0.92257	0.984449	1.0302	1.00897
													929.412		0.976653	0.971053	0.970691	0.976291	0.988045	1.00518	1.02541	0.991351	0.932732	0.922962	0.912675	0.966875	1.01731	1.01226	1.00928	1.01159	1.0204	1.03028	1.04014	0.976155	0.915785	0.913592	0.970902	1.0371	1.03531	1.03377	1.03253	1.0347	0.981925	0.911347	0.901223	0.90886	0.971525	1.0095	0.989543
													941.176		0.956792	0.953872	0.954015	0.957834	0.964977	0.973275	0.975555	0.961887	0.933608	0.914494	0.917098	0.944558	0.969392	0.978219	0.981728	0.987532	0.997785	1.00795	1.01783	0.9558	0.896208	0.894366	0.95103	1.01472	1.01069	1.00572	0.998411	0.98803	0.969868	0.911823	0.867796	0.908826	0.959506	0.963385	0.957121
													952.941		0.938483	0.937313	0.937468	0.939306	0.942272	0.944468	0.94203	0.930913	0.914117	0.902755	0.905404	0.920513	0.936264	0.94583	0.952011	0.958638	0.96706	0.974106	0.983317	0.934426	0.881298	0.87977	0.930068	0.980026	0.973932	0.968608	0.959491	0.946706	0.926457	0.898264	0.881506	0.893694	0.91437	0.92443	0.923992
													964.706		0.923785	0.92346	0.923325	0.923532	0.923592	0.922245	0.917675	0.908864	0.898325	0.891664	0.892902	0.901023	0.910857	0.918638	0.9244	0.929445	0.933989	0.935653	0.928955	0.90654	0.882838	0.8814	0.9032	0.925426	0.932042	0.929525	0.922215	0.911306	0.896672	0.880917	0.87234	0.876404	0.886517	0.893985	0.896498
													976.471		0.913706	0.913638	0.913106	0.912192	0.910555	0.90746	0.902136	0.894623	0.886804	0.881811	0.881804	0.886223	0.892366	0.897811	0.901755	0.904298	0.905177	0.902955	0.895298	0.881619	0.869438	0.868234	0.878253	0.890121	0.895826	0.895445	0.890857	0.883377	0.874098	0.865325	0.860755	0.862347	0.867781	0.873275	0.876913
													988.235		0.908721	0.908555	0.907611	0.90603	0.9036	0.899804	0.89417	0.886909	0.879532	0.874464	0.873438	0.876083	0.880264	0.883823	0.885725	0.885804	0.88397	0.879762	0.872728	0.863815	0.856751	0.855306	0.859468	0.865377	0.869106	0.869547	0.867174	0.862842	0.857619	0.853075	0.851008	0.852294	0.856106	0.860774	0.865083
													1000		0.909106	0.908494	0.907083	0.905196	0.902687	0.898955	0.893242	0.885351	0.876645	0.870113	0.868291	0.870796	0.874698	0.877174	0.877174	0.874936	0.87094	0.865479	0.858898	0.852166	0.847106	0.84526	0.846543	0.84926	0.851468	0.852208	0.851408	0.849494	0.847174	0.845396	0.84514	0.846917	0.850506	0.855208	0.860306
[truncated: 51 more columns]

## Sheet: Fig. 2f
Wavelength (nm)	Absorptance (%)													lower inset: each value is the normalised intensity in each cell
	Coverage 28%	0.38	0.5	0.63	0.78
250	92.2074	91.0401	89.7014	88.1405	86.6378				x position (nm)	-250	-248.031	-246.063	-244.094	-242.126	-240.157	-238.189	-236.22	-234.252	-232.283	-230.315	-228.346	-226.378	-224.409	-222.441	-220.472	-218.504	-216.535	-214.567	-212.598	-210.63	-208.661	-206.693	-204.724	-202.756	-200.787	-198.819	-196.85	-194.882	-192.913	-190.945	-188.976	-187.008	-185.039	-183.071	-181.102	-179.134	-177.165	-175.197	-173.228
260	92.2702	91.0232	89.5067	87.6866	85.7863			y position (nm)
270	92.4301	91.1317	89.5252	87.5041	85.2715			-100		0.310282	0.310283	0.310289	0.310297	0.310308	0.310322	0.31034	0.31036	0.310383	0.310409	0.310438	0.310468	0.310502	0.310537	0.310574	0.310613	0.310652	0.310695	0.310737	0.310781	0.310824	0.310869	0.310914	0.310957	0.311002	0.311044	0.311086	0.311127	0.311167	0.311205	0.31124	0.311274	0.311306	0.311336	0.311362	0.311386	0.311408	0.311426	0.31144	0.311452
280	92.6576	91.3817	89.7107	87.5652	85.077			-97.9899		0.317928	0.317929	0.317934	0.317945	0.317957	0.317973	0.317992	0.318015	0.318041	0.31807	0.318102	0.318137	0.318174	0.318214	0.318255	0.318299	0.318344	0.31839	0.318438	0.318487	0.318537	0.318586	0.318635	0.318685	0.318734	0.318782	0.318829	0.318875	0.31892	0.318963	0.319003	0.319041	0.319077	0.319109	0.31914	0.319166	0.319191	0.319211	0.319227	0.319241
290	92.9517	91.7207	90.0649	87.8518	85.1815			-95.9799		0.32576	0.325762	0.325767	0.325778	0.325792	0.32581	0.325832	0.325857	0.325886	0.32592	0.325954	0.325993	0.326035	0.326079	0.326126	0.326175	0.326226	0.326277	0.326331	0.326385	0.32644	0.326497	0.326552	0.326608	0.326662	0.326717	0.32677	0.326821	0.326871	0.326918	0.326965	0.327007	0.327047	0.327084	0.327117	0.327147	0.327174	0.327196	0.327215	0.32723
300	93.2387	92.0984	90.4841	88.2632	85.4837			-93.9698		0.333781	0.333784	0.33379	0.333802	0.333817	0.333837	0.333862	0.333891	0.333923	0.33396	0.334	0.334043	0.334089	0.334139	0.334191	0.334245	0.334301	0.33436	0.33442	0.334481	0.334543	0.334605	0.334668	0.334729	0.334792	0.334851	0.334911	0.334969	0.335024	0.335078	0.335128	0.335175	0.335222	0.335262	0.3353	0.335334	0.335363	0.335389	0.335409	0.335426
310	93.5283	92.4935	90.9565	88.777	85.9467			-91.9598		0.341998	0.342	0.342008	0.34202	0.342038	0.34206	0.342088	0.342118	0.342155	0.342196	0.34224	0.342289	0.342341	0.342397	0.342454	0.342515	0.342578	0.342644	0.342711	0.342778	0.342848	0.342917	0.342986	0.343056	0.343124	0.343192	0.343258	0.343323	0.343385	0.343444	0.343501	0.343555	0.343604	0.343651	0.343693	0.343731	0.343764	0.343793	0.343816	0.343835
320	93.7962	92.8715	91.4417	89.3216	86.4834			-89.9497		0.350412	0.350415	0.350423	0.350438	0.350457	0.350483	0.350512	0.350548	0.350589	0.350634	0.350683	0.350737	0.350795	0.350856	0.350922	0.350989	0.35106	0.351132	0.351206	0.351282	0.351358	0.351437	0.351514	0.351591	0.351668	0.351743	0.351817	0.351889	0.351958	0.352025	0.352089	0.352148	0.352204	0.352256	0.352303	0.352344	0.352382	0.352414	0.35244	0.352461
330	94.0554	93.26	91.932	89.9107	87.1049			-87.9397		0.359029	0.359034	0.359042	0.359058	0.35908	0.359107	0.359142	0.35918	0.359226	0.359275	0.359331	0.359391	0.359455	0.359524	0.359595	0.359671	0.359749	0.35983	0.359913	0.359997	0.360083	0.360169	0.360255	0.360342	0.360427	0.36051	0.360593	0.360673	0.36075	0.360825	0.360895	0.360962	0.361024	0.361082	0.361133	0.361181	0.361222	0.361257	0.361287	0.361309
340	94.3193	93.6428	92.4425	90.5289	87.7821			-85.9296		0.367854	0.367857	0.367869	0.367886	0.36791	0.367941	0.367978	0.368022	0.368071	0.368128	0.368189	0.368255	0.368326	0.368403	0.368482	0.368566	0.368654	0.368743	0.368835	0.368929	0.369024	0.36912	0.369216	0.369311	0.369406	0.3695	0.369591	0.36968	0.369766	0.369848	0.369927	0.370002	0.370071	0.370134	0.370193	0.370245	0.370291	0.37033	0.370363	0.370388
350	94.5671	94.0121	92.9441	91.1499	88.4878			-83.9196		0.37689	0.376894	0.376906	0.376925	0.376951	0.376986	0.377027	0.377076	0.377132	0.377192	0.377262	0.377335	0.377415	0.377498	0.377585	0.377679	0.377777	0.377875	0.377977	0.378083	0.378189	0.378294	0.3784	0.378506	0.378611	0.378717	0.378815	0.378917	0.379011	0.379102	0.379189	0.379272	0.379351	0.379419	0.379487	0.379543	0.379592	0.379638	0.379675	0.379702
360	94.8045	94.3794	93.4368	91.785	89.2333			-81.9095		0.38614	0.386147	0.386158	0.386181	0.386211	0.386249	0.386294	0.386347	0.386408	0.386475	0.386551	0.386634	0.386721	0.386815	0.386913	0.387015	0.387125	0.38723	0.387347	0.38746	0.387577	0.387698	0.387815	0.387932	0.388049	0.388162	0.388275	0.388385	0.388491	0.388592	0.388691	0.388781	0.388868	0.388947	0.389019	0.389083	0.38914	0.389189	0.389226	0.38926
370	95.0331	94.7277	93.9226	92.416	89.9908			-79.8995		0.395615	0.395619	0.395634	0.395657	0.395687	0.395728	0.395781	0.395842	0.395909	0.395985	0.396068	0.396155	0.396253	0.396355	0.396464	0.396577	0.396698	0.396819	0.396943	0.397072	0.3972	0.397332	0.397464	0.397592	0.397721	0.397849	0.397974	0.398094	0.398211	0.398325	0.39843	0.398532	0.398626	0.398717	0.398796	0.398868	0.398928	0.398985	0.399026	0.399064
380	95.236	95.0428	94.379	93.0172	90.7314			-77.8894		0.405309	0.405313	0.405328	0.405355	0.405392	0.405438	0.405494	0.405558	0.405634	0.405717	0.405808	0.405909	0.406015	0.406128	0.406249	0.406374	0.406506	0.406638	0.406777	0.406917	0.40706	0.407204	0.407351	0.407494	0.407638	0.407777	0.407917	0.408049	0.408181	0.408306	0.408423	0.408536	0.408642	0.408736	0.408826	0.408906	0.408974	0.409034	0.409083	0.409121
390	95.4111	95.3329	94.7987	93.5913	91.4585			-75.8794		0.415234	0.415238	0.415257	0.415283	0.415325	0.415374	0.415438	0.415509	0.415589	0.415683	0.415785	0.415894	0.416011	0.416136	0.416268	0.416408	0.416551	0.416702	0.416853	0.417008	0.417166	0.417325	0.417483	0.417642	0.4178	0.417955	0.418109	0.418257	0.4184	0.41854	0.418668	0.418792	0.418909	0.419015	0.419113	0.4192	0.419279	0.419343	0.4194	0.419442
400	95.5691	95.6007	95.1908	94.14	92.1675			-73.8693		0.425389	0.425396	0.425415	0.425445	0.425491	0.425543	0.425611	0.425694	0.425781	0.425883	0.425996	0.426117	0.426245	0.426385	0.426528	0.426683	0.426842	0.427004	0.427174	0.427343	0.427517	0.427694	0.427868	0.428045	0.428219	0.428389	0.428558	0.428721	0.428879	0.42903	0.429174	0.429313	0.429442	0.429558	0.429668	0.429762	0.429849	0.429921	0.429981	0.430026
410	95.7097	95.8375	95.5535	94.6505	92.8389			-71.8593		0.435781	0.435789	0.435811	0.435845	0.435894	0.435955	0.43603	0.436117	0.436215	0.436325	0.436449	0.436581	0.436725	0.436875	0.437038	0.437204	0.437377	0.437558	0.437743	0.437932	0.438121	0.438317	0.438509	0.438702	0.438894	0.439083	0.439268	0.439449	0.439623	0.439789	0.439951	0.440102	0.440242	0.44037	0.440491	0.440596	0.440691	0.44077	0.440838	0.440891
420	95.8265	96.0419	95.8786	95.1164	93.466			-69.8492		0.446419	0.446426	0.446449	0.446487	0.44654	0.446608	0.446687	0.446781	0.446894	0.447015	0.447147	0.447294	0.447449	0.447615	0.447792	0.447977	0.448166	0.448366	0.44857	0.448774	0.448985	0.4492	0.449411	0.449623	0.449834	0.450042	0.450245	0.450445	0.450634	0.450823	0.450996	0.451162	0.451317	0.45146	0.451592	0.451709	0.451811	0.451902	0.451974	0.45203
430	95.9215	96.2221	96.1675	95.5451	94.0568			-67.8392		0.457298	0.457306	0.457332	0.457374	0.45743	0.457506	0.457592	0.457698	0.457815	0.457951	0.458098	0.458257	0.45843	0.458611	0.458804	0.459004	0.459215	0.459434	0.459657	0.459883	0.460113	0.460347	0.460581	0.460815	0.461045	0.461272	0.461498	0.461713	0.461925	0.462128	0.462321	0.462502	0.462675	0.46283	0.462974	0.463106	0.463219	0.463317	0.463396	0.46346
440	96.0031	96.3846	96.4286	95.943	94.6149			-65.8291		0.468426	0.468438	0.468464	0.468509	0.468574	0.468653	0.468751	0.468864	0.468996	0.46914	0.469302	0.469475	0.469664	0.469864	0.470075	0.470298	0.470525	0.470766	0.471008	0.471257	0.471509	0.471762	0.472023	0.472275	0.472528	0.472781	0.473026	0.473264	0.473498	0.473721	0.473932	0.474132	0.474317	0.474491	0.474649	0.474792	0.474917	0.475023	0.475113	0.475181
450	96.0751	96.5279	96.666	96.308	95.1343			-63.8191		0.479811	0.479819	0.479849	0.479898	0.479966	0.480057	0.480162	0.480287	0.48043	0.480592	0.480766	0.480955	0.481162	0.481381	0.481611	0.481853	0.482102	0.482362	0.48263	0.482902	0.483181	0.483457	0.48374	0.484019	0.484298	0.48457	0.484838	0.485102	0.485355	0.4856	0.48583	0.486049	0.486257	0.486445	0.486619	0.486777	0.486913	0.48703	0.487128	0.487204
460	96.1347	96.6484	96.8775	96.6362	95.6103			-61.809		0.491449	0.49146	0.491494	0.491547	0.491623	0.491717	0.491834	0.49197	0.492128	0.492302	0.492491	0.492702	0.492925	0.493162	0.493415	0.493679	0.493951	0.494238	0.494528	0.494826	0.495128	0.495434	0.49574	0.496045	0.496351	0.496649	0.496943	0.49723	0.497509	0.497774	0.49803	0.498268	0.498494	0.498702	0.498891	0.499064	0.499211	0.499343	0.499449	0.499532
470	96.1785	96.7471	97.0607	96.9287	96.0456			-59.799		0.503355	0.503362	0.5034	0.503457	0.50354	0.503645	0.50377	0.503917	0.504087	0.504279	0.504487	0.504713	0.504958	0.505215	0.505491	0.505777	0.506079	0.506389	0.506706	0.50703	0.507358	0.507691	0.508026	0.508362	0.508691	0.509019	0.50934	0.509657	0.509958	0.510249	0.510528	0.510789	0.511038	0.511264	0.511472	0.51166	0.511823	0.511962	0.512079	0.51217
480	96.2074	96.8286	97.2176	97.1911	96.4464			-57.7889		0.515517	0.515532	0.51557	0.515634	0.515721	0.515834	0.515974	0.516136	0.516317	0.516525	0.516751	0.517	0.517264	0.517547	0.517845	0.518158	0.518483	0.518819	0.519166	0.519517	0.519879	0.520242	0.520608	0.52097	0.521332	0.521691	0.522038	0.522381	0.522713	0.52303	0.523336	0.523619	0.523891	0.524136	0.524366	0.52457	0.524747	0.524902	0.525026	0.525128
490	96.226	96.8972	97.353	97.4275	96.816			-55.7789		0.527955	0.52797	0.528011	0.528079	0.528177	0.528298	0.528449	0.528623	0.528823	0.529045	0.529291	0.529558	0.529845	0.530155	0.530475	0.530819	0.53117	0.531536	0.531913	0.532298	0.532691	0.533083	0.533479	0.533875	0.534272	0.53466	0.535042	0.535415	0.535774	0.536121	0.536453	0.536766	0.537057	0.537328	0.537574	0.537796	0.537992	0.538158	0.538298	0.538408
500	96.2378	96.9537	97.4705	97.6392	97.1537			-53.7688		0.54066	0.540679	0.540721	0.540796	0.540902	0.541034	0.541196	0.541385	0.541604	0.541842	0.542109	0.5424	0.542713	0.543045	0.543396	0.543766	0.544151	0.544547	0.544955	0.545374	0.545796	0.546226	0.546657	0.547087	0.547513	0.54794	0.548351	0.548758	0.549147	0.549525	0.549887	0.550226	0.550543	0.550838	0.551109	0.551351	0.551562	0.551743	0.551894	0.552011
510	96.2429	96.9965	97.5709	97.8251	97.4577			-51.7588		0.553645	0.55366	0.553709	0.553792	0.553902	0.554049	0.554223	0.55443	0.554664	0.554925	0.555211	0.555525	0.555864	0.556223	0.556604	0.557004	0.557419	0.557849	0.558291	0.558743	0.559204	0.559668	0.560136	0.560604	0.561068	0.561525	0.561977	0.562415	0.562842	0.563249	0.563638	0.564008	0.564355	0.564675	0.564966	0.56523	0.56546	0.565657	0.565819	0.565951
520	96.239	97.0242	97.6532	97.9847	97.7283			-49.7487		0.566909	0.566925	0.566977	0.567064	0.567189	0.567343	0.567532	0.567751	0.568004	0.568287	0.5686	0.568936	0.569302	0.569691	0.570102	0.570532	0.570981	0.571449	0.571925	0.572415	0.572913	0.573415	0.573921	0.574426	0.574928	0.575426	0.575913	0.576389	0.576849	0.577294	0.577717	0.578117	0.578491	0.578838	0.579155	0.579438	0.579687	0.579902	0.580079	0.580219
530	96.2244	97.0371	97.7166	98.1196	97.9684			-47.7387		0.580453	0.580472	0.580528	0.580623	0.580755	0.580921	0.581125	0.581362	0.581634	0.58194	0.582272	0.582638	0.583034	0.583453	0.583894	0.584358	0.584845	0.585347	0.585864	0.586389	0.586928	0.587472	0.588019	0.588562	0.589106	0.589642	0.59017	0.590683	0.591181	0.59166	0.592117	0.592551	0.592955	0.593328	0.593672	0.593981	0.594249	0.594479	0.594672	0.594823
540	96.1994	97.0379	97.7625	98.2328	98.1816			-45.7286		0.594283	0.594302	0.594362	0.594464	0.594604	0.594785	0.595004	0.59526	0.595551	0.595879	0.596238	0.596634	0.597057	0.597506	0.597985	0.598483	0.599008	0.599547	0.600102	0.600672	0.601249	0.601834	0.602426	0.603015	0.6036	0.604177	0.604743	0.605298	0.605838	0.606351	0.606845	0.607313	0.607747	0.608151	0.608521	0.608853	0.609143	0.609392	0.6096	0.609762
550	96.1664	97.0297	97.7933	98.3275	98.3709			-43.7186		0.6084	0.608423	0.608487	0.608596	0.608747	0.60894	0.609174	0.609449	0.609762	0.610113	0.610498	0.610921	0.611374	0.61186	0.612374	0.612909	0.613472	0.614049	0.614649	0.61526	0.615883	0.616509	0.617143	0.617777	0.618408	0.61903	0.619638	0.620234	0.620815	0.62137	0.621898	0.6224	0.622868	0.623306	0.623698	0.624057	0.62437	0.624634	0.624857	0.62503
560	96.1286	97.0147	97.812	98.4059	98.5381			-41.7085		0.622808	0.622834	0.622902	0.623019	0.623181	0.623385	0.623638	0.623932	0.624264	0.624642	0.625057	0.625506	0.625992	0.626513	0.62706	0.627638	0.628238	0.62886	0.629502	0.630158	0.630823	0.631498	0.632177	0.632857	0.633532	0.6342	0.634857	0.635494	0.636113	0.636709	0.637275	0.637815	0.638317	0.638781	0.639204	0.639589	0.639921	0.640208	0.640445	0.64063
570	96.0877	96.9935	97.8207	98.4691	98.6837			-39.6985		0.637509	0.637536	0.637611	0.637736	0.637906	0.638128	0.638396	0.638706	0.639064	0.639468	0.639909	0.640392	0.640913	0.641464	0.642053	0.642668	0.643309	0.643977	0.64466	0.645362	0.646075	0.6468	0.647525	0.648253	0.648974	0.649687	0.650389	0.651072	0.651732	0.65237	0.652977	0.653551	0.654087	0.654581	0.655034	0.655438	0.655796	0.656102	0.656351	0.656551
580	96.0441	96.9657	97.8204	98.5176	98.8084			-37.6884		0.652509	0.652536	0.652615	0.652747	0.652928	0.653162	0.653449	0.653781	0.654166	0.654592	0.655064	0.655577	0.656132	0.656721	0.657347	0.658004	0.658691	0.659396	0.660128	0.660879	0.661638	0.662408	0.663185	0.663958	0.664728	0.665487	0.666234	0.666962	0.667668	0.668343	0.668992	0.6696	0.67017	0.670694	0.671174	0.671604	0.671981	0.672302	0.67257	0.672781
590	95.9968	96.9304	97.811	98.5517	98.9129			-35.6784		0.667804	0.667834	0.667917	0.668057	0.668253	0.668502	0.668804	0.669158	0.669562	0.670015	0.670517	0.671064	0.671653	0.672279	0.672943	0.673642	0.67437	0.675125	0.675902	0.676698	0.677509	0.678325	0.679151	0.679974	0.680792	0.6816	0.682392	0.683162	0.683909	0.68463	0.685309	0.685955	0.686558	0.687113	0.687619	0.688072	0.688468	0.688808	0.689087	0.689306
600	95.9444	96.8872	97.7923	98.572	98.9987			-33.6683		0.6834	0.68343	0.683517	0.683668	0.683872	0.684136	0.684457	0.684834	0.68526	0.685743	0.686275	0.686853	0.687475	0.688143	0.688845	0.689589	0.690358	0.691158	0.691981	0.692823	0.693683	0.694551	0.695423	0.696294	0.697158	0.698011	0.698849	0.699664	0.700453	0.701211	0.701928	0.702608	0.703238	0.703819	0.704347	0.704819	0.705234	0.705585	0.705875	0.706106
610	95.8864	96.8366	97.7641	98.5795	99.0676			-31.6583		0.699298	0.699328	0.699423	0.699581	0.699796	0.700075	0.700415	0.700811	0.701264	0.70177	0.702332	0.702943	0.703604	0.704306	0.705049	0.70583	0.706645	0.707491	0.708358	0.709253	0.710155	0.711072	0.711989	0.712909	0.713819	0.714717	0.7156	0.716457	0.717283	0.718075	0.718826	0.719532	0.720189	0.720792	0.72134	0.721826	0.722257	0.722619	0.722917	0.723151
620	95.8229	96.7799	97.7271	98.5756	99.1216			-29.6482		0.715502	0.715532	0.71563	0.715796	0.716026	0.716321	0.716675	0.717091	0.71757	0.718102	0.718694	0.71934	0.72003	0.72077	0.721555	0.722377	0.723234	0.724125	0.725038	0.725974	0.726925	0.727887	0.728849	0.729815	0.730766	0.731709	0.73263	0.733521	0.734385	0.735208	0.735985	0.736713	0.737392	0.738011	0.73857	0.739068	0.739502	0.739872	0.740174	0.740408
630	95.7551	96.7188	97.6825	98.5621	99.1623			-27.6382		0.732008	0.732042	0.732147	0.732321	0.732558	0.732868	0.733242	0.733675	0.734177	0.73474	0.735358	0.736034	0.736758	0.737536	0.738355	0.739219	0.740117	0.741049	0.742008	0.742985	0.743977	0.744985	0.745992	0.746996	0.747992	0.748966	0.749921	0.750845	0.751736	0.752581	0.753381	0.754128	0.754815	0.755442	0.756008	0.756502	0.756936	0.757298	0.757596	0.757826
640	95.6847	96.6548	97.6317	98.5404	99.1911			-25.6281		0.748826	0.74886	0.74897	0.749151	0.7494	0.749721	0.750113	0.75057	0.751091	0.751675	0.752325	0.753026	0.753785	0.7546	0.755453	0.756355	0.757291	0.75826	0.75926	0.760279	0.761313	0.762355	0.7634	0.764442	0.765468	0.766475	0.76746	0.768408	0.769317	0.770177	0.770985	0.771736	0.772423	0.773045	0.7736	0.774083	0.774502	0.774849	0.775132	0.775347
650	95.6132	96.5888	97.5762	98.5116	99.2091			-23.6181		0.765951	0.765992	0.766102	0.766291	0.766551	0.766887	0.767291	0.767766	0.768309	0.768921	0.769592	0.770325	0.771113	0.771955	0.772842	0.773777	0.774751	0.775755	0.776789	0.777845	0.778913	0.779989	0.781064	0.782132	0.783185	0.784219	0.785215	0.786177	0.787091	0.787951	0.788755	0.789494	0.790166	0.790766	0.791294	0.791747	0.792132	0.792449	0.792702	0.792894
660	95.5414	96.5213	97.5171	98.4767	99.2171			-21.608		0.783392	0.78343	0.783547	0.783743	0.784011	0.784358	0.784777	0.785268	0.785834	0.786464	0.787158	0.787917	0.788732	0.789604	0.790521	0.791487	0.792491	0.793525	0.794589	0.795672	0.796766	0.797868	0.798966	0.800053	0.801121	0.802158	0.803162	0.804121	0.805026	0.805875	0.806653	0.807358	0.807992	0.808547	0.809019	0.809419	0.809751	0.810011	0.810215	0.810366
670	95.4694	96.4519	97.4549	98.4358	99.2155			-19.598		0.801147	0.801185	0.801306	0.801506	0.801785	0.80214	0.802574	0.803083	0.80366	0.804313	0.805026	0.805804	0.806642	0.807536	0.808479	0.809468	0.810494	0.811555	0.812642	0.813743	0.814857	0.815974	0.817083	0.818177	0.819245	0.820279	0.821268	0.822204	0.823083	0.823887	0.824619	0.825268	0.82583	0.826306	0.826694	0.827004	0.827242	0.827419	0.827547	0.827634
680	95.3968	96.38	97.3897	98.3893	99.2049			-17.5879		0.819219	0.81926	0.819385	0.819589	0.819872	0.820242	0.820679	0.8212	0.821796	0.822457	0.823192	0.823989	0.824842	0.825755	0.826717	0.827721	0.828766	0.829842	0.830936	0.832053	0.83317	0.834287	0.835392	0.836475	0.837525	0.838532	0.839487	0.840381	0.8412	0.84194	0.842585	0.84314	0.843592	0.843947	0.844208	0.844381	0.844483	0.844528	0.84454	0.844536
690	95.3226	96.3049	97.3212	98.3369	99.1857			-15.5779		0.837611	0.837653	0.837777	0.837985	0.838279	0.838649	0.839102	0.83963	0.840234	0.840909	0.841649	0.84246	0.843328	0.844249	0.845219	0.846238	0.847287	0.848366	0.849464	0.85057	0.851683	0.852785	0.853868	0.854917	0.855928	0.856887	0.857777	0.858589	0.859321	0.859951	0.860475	0.860891	0.861185	0.861358	0.861426	0.861396	0.861294	0.861147	0.860992	0.860857
700	95.2461	96.2263	97.2491	98.2788	99.1583			-13.5678		0.856328	0.856366	0.856494	0.856706	0.857	0.857377	0.857834	0.85837	0.858977	0.859657	0.860408	0.861219	0.862091	0.863015	0.863989	0.865004	0.866045	0.867117	0.8682	0.869291	0.87037	0.871438	0.872472	0.873468	0.874411	0.875283	0.876075	0.876777	0.87737	0.877849	0.878196	0.878408	0.878475	0.8784	0.878189	0.877864	0.87746	0.877034	0.876645	0.876328
710	95.1667	96.1439	97.1729	98.215	99.1232			-11.5578		0.87537	0.875411	0.875543	0.875751	0.876049	0.876426	0.876883	0.877415	0.878026	0.878706	0.879457	0.880264	0.881132	0.882049	0.883011	0.884008	0.885034	0.886079	0.887128	0.888177	0.889211	0.890215	0.891177	0.892087	0.892921	0.893672	0.894325	0.89486	0.895264	0.895528	0.895634	0.89557	0.895325	0.894898	0.894298	0.893547	0.892709	0.891883	0.89117	0.890626
720	95.0841	96.0582	97.0927	98.1459	99.0809			-9.54774		0.894747	0.894792	0.894913	0.895128	0.895423	0.895796	0.896253	0.896781	0.897385	0.898057	0.898796	0.899592	0.900445	0.901343	0.902279	0.903249	0.904234	0.905234	0.90623	0.907215	0.90817	0.909087	0.90994	0.910717	0.911411	0.911989	0.912445	0.912755	0.912906	0.912879	0.912657	0.912219	0.911555	0.910653	0.909513	0.908166	0.906702	0.905291	0.904151	0.903366
730	94.9988	95.9698	97.0085	98.072	99.0322			-7.53769		0.914464	0.914502	0.914626	0.914834	0.915125	0.915494	0.91594	0.91646	0.917049	0.917706	0.918426	0.9192	0.920023	0.920887	0.921785	0.922706	0.923638	0.92457	0.925487	0.926374	0.927223	0.928008	0.928709	0.929317	0.929808	0.930158	0.930351	0.930358	0.930174	0.929762	0.929106	0.928185	0.926974	0.925438	0.92357	0.921392	0.919019	0.916751	0.915109	0.914147
740	94.9114	95.8795	96.9211	97.994	98.9776			-5.52764		0.934521	0.934562	0.934683	0.934883	0.935166	0.935521	0.935955	0.936457	0.93703	0.93766	0.938347	0.939087	0.939868	0.940683	0.941521	0.942374	0.943223	0.94406	0.944868	0.94563	0.946328	0.94694	0.947445	0.947823	0.948045	0.948094	0.94794	0.947558	0.946928	0.946019	0.944804	0.943257	0.941336	0.938989	0.936174	0.932925	0.929287	0.925702	0.923585	0.922721
750	94.8226	95.7883	96.8309	97.9126	98.9179			-3.51759		0.954928	0.95497	0.955087	0.955279	0.955547	0.955891	0.956302	0.956777	0.957321	0.957917	0.958562	0.959249	0.959974	0.960717	0.961479	0.962238	0.962981	0.963691	0.964355	0.964947	0.965449	0.965838	0.966083	0.966162	0.966049	0.965706	0.965106	0.964219	0.963015	0.961464	0.959532	0.957181	0.954377	0.951023	0.947023	0.942585	0.937506	0.931747	0.929475	0.929377
760	94.7335	95.6969	96.7389	97.8286	98.8536			-1.50754		0.971475	0.971513	0.971623	0.971808	0.97206	0.972381	0.97277	0.973215	0.973717	0.974272	0.974864	0.975494	0.976147	0.976811	0.977472	0.978121	0.978736	0.979298	0.979789	0.980185	0.980453	0.980574	0.980513	0.980238	0.979713	0.978898	0.977762	0.976264	0.974362	0.97203	0.969219	0.965887	0.962068	0.957551	0.952004	0.94694	0.941781	0.93566	0.933902	0.935532
770	94.6448	95.6056	96.6457	97.7426	98.7855			0.502513		0.976204	0.976223	0.976279	0.976377	0.976502	0.97666	0.976842	0.977038	0.977249	0.977457	0.977653	0.977826	0.977958	0.978034	0.978034	0.977932	0.977706	0.977325	0.976762	0.975981	0.974943	0.973608	0.971932	0.969872	0.967374	0.964396	0.960879	0.95677	0.952023	0.946611	0.940509	0.933472	0.926528	0.918762	0.905332	0.90046	0.901223	0.907109	0.920513	0.926706
780	94.5569	95.5148	96.552	97.6549	98.714			2.51256		0.976536	0.976536	0.976543	0.976547	0.976551	0.976543	0.976525	0.976475	0.976392	0.97626	0.976064	0.975785	0.9754	0.974891	0.974226	0.973381	0.972313	0.970989	0.969366	0.9674	0.965038	0.962226	0.958906	0.955019	0.950498	0.945279	0.939291	0.932445	0.924649	0.915932	0.906491	0.894098	0.884736	0.887479	0.894291	0.897955	0.900875	0.905155	0.911479	0.916192
790	94.4701	95.4245	96.4581	97.566	98.6393			4.52261		0.97683	0.976815	0.976766	0.976687	0.976562	0.976392	0.97617	0.975875	0.975498	0.975023	0.97443	0.973698	0.972792	0.971694	0.970355	0.968751	0.966826	0.96454	0.96183	0.958645	0.954909	0.950566	0.945525	0.939713	0.933053	0.925457	0.91683	0.907045	0.895743	0.882853	0.871464	0.87614	0.88286	0.887491	0.892196	0.896151	0.899611	0.903223	0.907158	0.910475
800	94.3843	95.3345	96.3642	97.4758	98.5618			6.53266		0.977045	0.977015	0.976913	0.976743	0.976498	0.976166	0.975736	0.975196	0.974525	0.973709	0.972717	0.971525	0.970094	0.968392	0.966377	0.963996	0.961196	0.957917	0.954091	0.949638	0.944475	0.938513	0.931653	0.923789	0.914823	0.904657	0.893215	0.880502	0.864521	0.865694	0.872358	0.877543	0.8828	0.887408	0.89166	0.89546	0.89886	0.902034	0.905011	0.907521
810	94.2993	95.2443	96.2703	97.3844	98.4815			8.54271		0.977147	0.977098	0.976947	0.976691	0.976317	0.975823	0.975189	0.9744	0.973438	0.972275	0.970883	0.969226	0.967268	0.964958	0.962249	0.959075	0.955377	0.951075	0.946087	0.940309	0.933645	0.92597	0.917155	0.907072	0.895577	0.882547	0.867808	0.855879	0.862355	0.868038	0.873653	0.878758	0.883566	0.887951	0.891943	0.895543	0.898758	0.901626	0.904136	0.9062
820	94.2147	95.1537	96.1763	97.2916	98.3985			10.5528		0.977102	0.977034	0.97683	0.976483	0.975989	0.975328	0.974494	0.97346	0.9722	0.970691	0.968898	0.96677	0.964275	0.961347	0.957932	0.953951	0.949325	0.943962	0.937762	0.9306	0.922347	0.912845	0.901921	0.889389	0.875075	0.858562	0.852525	0.85897	0.864672	0.870158	0.875404	0.880283	0.884823	0.888989	0.892777	0.896189	0.899208	0.901853	0.904094	0.905902
830	94.1302	95.0624	96.0819	97.1974	98.3129			12.5628		0.976868	0.976785	0.976528	0.976098	0.975475	0.974657	0.973619	0.972336	0.970785	0.968928	0.966728	0.964132	0.961091	0.95754	0.9534	0.948589	0.943008	0.936547	0.929079	0.920464	0.910528	0.899072	0.885845	0.870626	0.853026	0.849075	0.855589	0.861502	0.867083	0.872381	0.877385	0.882053	0.886385	0.890362	0.893974	0.897208	0.900068	0.902536	0.904608	0.906249
840	94.0453	94.9703	95.987	97.1017	98.2246			14.5729		0.976423	0.976321	0.976015	0.975494	0.974755	0.973774	0.972532	0.971008	0.969158	0.966955	0.964351	0.961279	0.957691	0.953498	0.948623	0.942958	0.936396	0.928796	0.920008	0.90986	0.898147	0.884608	0.868864	0.850506	0.84606	0.85237	0.858366	0.864091	0.869513	0.874634	0.879453	0.883943	0.888102	0.891913	0.89537	0.898464	0.901181	0.903517	0.905457	0.906985
850	93.9599	94.8772	95.8913	97.0044	98.1338			16.5829		0.975736	0.975619	0.975264	0.974657	0.973792	0.972657	0.971215	0.969445	0.967306	0.964755	0.96174	0.958196	0.954049	0.949215	0.943589	0.937057	0.929472	0.920691	0.910521	0.898758	0.885189	0.869517	0.850887	0.842502	0.849102	0.855189	0.86103	0.866592	0.87186	0.876826	0.881487	0.885826	0.889838	0.893509	0.896834	0.8998	0.902404	0.904626	0.906472	0.907917
860	93.8739	94.7834	95.7947	96.9056	98.0406			18.593		0.974792	0.974657	0.974249	0.973562	0.972577	0.971283	0.969645	0.96763	0.9652	0.962306	0.958883	0.95486	0.950158	0.944672	0.938287	0.930864	0.922242	0.912226	0.900604	0.887132	0.871611	0.854162	0.838702	0.845645	0.851834	0.857789	0.863479	0.868898	0.874026	0.878857	0.883381	0.887589	0.891472	0.895026	0.898238	0.901098	0.9036	0.90574	0.907502	0.908883
870	93.7874	94.6891	95.6974	96.8055	97.9453			20.603		0.973562	0.973411	0.972955	0.972185	0.971087	0.969634	0.967804	0.965551	0.962834	0.9596	0.955774	0.951275	0.946015	0.939875	0.932721	0.924392	0.914702	0.903419	0.890268	0.874909	0.856943	0.836498	0.842174	0.848204	0.854234	0.860057	0.865623	0.870917	0.875921	0.88063	0.885042	0.889136	0.892913	0.896358	0.899472	0.902242	0.90466	0.906725	0.908423	0.909751
880	93.7007	94.5948	95.5994	96.7043	97.8481			22.6131		0.972042	0.971875	0.97137	0.970521	0.969306	0.967706	0.965683	0.963196	0.9602	0.956623	0.9524	0.947434	0.941619	0.934823	0.926898	0.917657	0.906879	0.894302	0.879596	0.862249	0.840868	0.836653	0.84383	0.850181	0.856189	0.861925	0.867385	0.87257	0.877468	0.882075	0.886381	0.890377	0.894057	0.897415	0.900442	0.903132	0.905479	0.907479	0.909125	0.910408
890	93.6142	94.5009	95.5011	96.6026	97.7494			24.6231		0.970215	0.970034	0.969487	0.968558	0.967234	0.965483	0.963275	0.960562	0.957291	0.953389	0.94877	0.943343	0.936977	0.929536	0.920838	0.910683	0.898819	0.884943	0.868732	0.850098	0.832083	0.839064	0.845574	0.851785	0.857702	0.863343	0.868709	0.8738	0.878604	0.883117	0.887328	0.891238	0.894834	0.898113	0.901064	0.903687	0.90597	0.907913	0.909513	0.910758
900	93.5284	94.4078	95.4028	96.5006	97.6496			26.6332		0.968083	0.967887	0.967294	0.966291	0.96486	0.96297	0.960585	0.957653	0.954113	0.949891	0.944894	0.939008	0.932109	0.92403	0.914577	0.903517	0.890562	0.875355	0.857351	0.835158	0.833921	0.840419	0.846781	0.852883	0.858713	0.864268	0.869551	0.874551	0.879272	0.883698	0.887826	0.891657	0.895177	0.898381	0.901268	0.903826	0.906057	0.907951	0.909509	0.910725
910	93.4437	94.3162	95.305	96.3988	97.5491			28.6432		0.965649	0.965434	0.9648	0.963728	0.962192	0.96017	0.957611	0.954468	0.950675	0.946143	0.940781	0.934464	0.927038	0.91834	0.908147	0.896204	0.8822	0.8658	0.846898	0.827932	0.834747	0.841181	0.847442	0.853445	0.859189	0.86466	0.86986	0.874781	0.879419	0.88377	0.887826	0.891581	0.89503	0.898174	0.901	0.903502	0.905683	0.907532	0.909057	0.910242
920	93.3607	94.2265	95.2081	96.2977	97.4485			30.6533		0.962906	0.962687	0.962011	0.960868	0.959238	0.957087	0.95437	0.951026	0.946989	0.942166	0.936453	0.929713	0.921796	0.912502	0.901596	0.888789	0.873713	0.855845	0.834091	0.827868	0.834826	0.841313	0.847509	0.853434	0.859098	0.864491	0.869611	0.87446	0.879023	0.883302	0.887287	0.890974	0.894358	0.897442	0.900208	0.902664	0.904796	0.906611	0.908098	0.90926
930	93.2797	94.1389	95.1126	96.1977	97.348			32.6633		0.959879	0.959645	0.958932	0.957728	0.956008	0.95374	0.950868	0.94734	0.943075	0.937981	0.93194	0.924811	0.916419	0.906558	0.894977	0.881366	0.865355	0.846415	0.823192	0.828604	0.834694	0.840925	0.847	0.852838	0.858423	0.86374	0.868785	0.873558	0.878053	0.88226	0.886181	0.889804	0.893132	0.896155	0.898872	0.901279	0.903374	0.905151	0.906608	0.907743
940	93.2012	94.0538	95.0188	96.099	97.248			34.6734		0.956577	0.956332	0.955585	0.954325	0.952521	0.950143	0.947136	0.943434	0.938962	0.933611	0.927268	0.91977	0.91094	0.900551	0.888336	0.873985	0.857219	0.838	0.819445	0.827068	0.833608	0.839864	0.845879	0.851642	0.857151	0.862392	0.86737	0.872072	0.876494	0.880638	0.884494	0.888057	0.891325	0.894298	0.896966	0.899328	0.901381	0.903125	0.904558	0.905672
950	93.1253	93.9713	94.927	96.0021	97.1489			36.6834		0.953023	0.952766	0.951989	0.950675	0.9488	0.946321	0.943189	0.939336	0.934675	0.929098	0.922472	0.914645	0.905411	0.894525	0.881691	0.866536	0.848653	0.827709	0.817675	0.825291	0.831955	0.8382	0.844158	0.849849	0.855287	0.860453	0.865358	0.869992	0.874347	0.878426	0.882219	0.885725	0.88894	0.891857	0.894479	0.896804	0.898819	0.900528	0.901936	0.903026
960	93.0523	93.8914	94.8375	95.907	97.0509			38.6935		0.949238	0.94897	0.948166	0.946808	0.944868	0.942306	0.93906	0.935072	0.930242	0.924464	0.9176	0.909475	0.899883	0.888551	0.875132	0.859125	0.839694	0.814721	0.817875	0.823717	0.829928	0.836011	0.841868	0.847479	0.852838	0.857932	0.862766	0.867328	0.871619	0.87563	0.879366	0.882811	0.885974	0.888842	0.891419	0.893702	0.895679	0.897358	0.898736	0.899811
970	92.9821	93.8142	94.7505	95.8139	96.9541			40.7035		0.945249	0.944977	0.944151	0.942755	0.940758	0.938121	0.934785	0.930679	0.925709	0.919762	0.912687	0.904317	0.894423	0.882728	0.868864	0.852358	0.832551	0.808166	0.815208	0.821242	0.827313	0.833268	0.839023	0.844547	0.849823	0.854845	0.859604	0.864098	0.868321	0.872272	0.875943	0.879336	0.882442	0.885264	0.887796	0.890034	0.891981	0.89363	0.894985	0.896038
980	92.9147	93.7395	94.666	95.7229	96.8587			42.7136		0.941094	0.940815	0.93997	0.93854	0.936502	0.933804	0.930392	0.926192	0.921109	0.915026	0.907789	0.899219	0.889091	0.877125	0.862981	0.84626	0.8266	0.803321	0.811551	0.817985	0.824079	0.829962	0.835634	0.841072	0.846268	0.851215	0.855902	0.860325	0.864483	0.86837	0.871981	0.875317	0.878374	0.881143	0.883634	0.88583	0.887743	0.889362	0.890691	0.891728
990	92.85	93.6671	94.584	95.6339	96.7647			44.7236		0.936808	0.936525	0.935664	0.934211	0.932136	0.929392	0.925928	0.92166	0.916491	0.910302	0.902943	0.89423	0.88394	0.871789	0.857475	0.840672	0.821166	0.799672	0.807645	0.814192	0.820306	0.82614	0.831732	0.837091	0.842208	0.847075	0.851691	0.856045	0.860136	0.863958	0.867509	0.870789	0.873792	0.876517	0.878962	0.881121	0.883	0.884589	0.885894	0.886906
1000	92.7877	93.5968	94.5043	95.5468	96.6721			46.7337		0.932426	0.932136	0.931268	0.9298	0.927702	0.924932	0.921426	0.917113	0.911887	0.905638	0.8982	0.8894	0.879008	0.866751	0.85234	0.835513	0.816268	0.797143	0.803604	0.809981	0.81606	0.821842	0.827362	0.832642	0.837683	0.842472	0.847015	0.851298	0.855321	0.859079	0.862574	0.865796	0.868747	0.871423	0.873823	0.875943	0.877785	0.879347	0.880626	0.881623
1010	92.7276	93.5284	94.4269	95.4614	96.5808			48.7437		0.927989	0.927702	0.926826	0.925351	0.923245	0.920457	0.91694	0.9126	0.907355	0.901075	0.893608	0.88477	0.874336	0.862038	0.847577	0.830657	0.811068	0.790562	0.798626	0.805309	0.811408	0.817132	0.822577	0.827781	0.83274	0.837457	0.841921	0.846136	0.850091	0.853785	0.857219	0.860385	0.863283	0.865909	0.868264	0.870347	0.872158	0.873687	0.874943	0.875925
1020	92.6695	93.4617	94.3515	95.3778	96.4908			50.7538		0.923547	0.923257	0.922381	0.920909	0.918804	0.916019	0.912502	0.90817	0.902928	0.896657	0.889208	0.880389	0.869977	0.857702	0.843249	0.826268	0.806325	0.783781	0.793475	0.800374	0.80643	0.812075	0.817442	0.822558	0.827438	0.832079	0.836472	0.840611	0.844498	0.848128	0.851502	0.854611	0.857457	0.860034	0.862347	0.864392	0.866166	0.867672	0.868898	0.86986
1030	92.6131	93.3963	94.278	95.2956	96.4019			52.7638		0.91914	0.918849	0.917981	0.916517	0.914423	0.91166	0.908162	0.90386	0.89866	0.892438	0.885045	0.876298	0.865974	0.853796	0.839442	0.822547	0.802804	0.780615	0.788913	0.795366	0.801219	0.80674	0.812004	0.817042	0.821842	0.826404	0.830725	0.834792	0.838611	0.842177	0.845487	0.84854	0.851332	0.853864	0.856132	0.858136	0.859879	0.861351	0.862558	0.863502
1040	92.5582	93.3322	94.2061	95.2148	96.314			54.7739		0.914811	0.914525	0.913668	0.912219	0.910151	0.907419	0.903966	0.899721	0.894589	0.888449	0.881162	0.872547	0.862377	0.850377	0.836204	0.819457	0.799762	0.776279	0.784223	0.790181	0.795785	0.80117	0.806343	0.811294	0.816019	0.820502	0.824747	0.828747	0.832494	0.835996	0.839245	0.842238	0.844977	0.847464	0.849687	0.851657	0.853362	0.854808	0.855989	0.856909
1050	92.5044	93.2692	94.1356	95.1351	96.2272			56.7839		0.910608	0.910328	0.909487	0.908064	0.90603	0.903347	0.899958	0.895792	0.890758	0.884743	0.877604	0.86917	0.859226	0.847491	0.833611	0.817117	0.797366	0.772932	0.779445	0.784766	0.790143	0.795426	0.800517	0.805392	0.810038	0.814445	0.818611	0.82254	0.826223	0.829657	0.832845	0.835781	0.838472	0.840906	0.843091	0.845015	0.846687	0.848106	0.849264	0.850166
1060	92.4517	93.2071	94.0665	95.0566	96.1412			58.794		0.906581	0.906309	0.905483	0.904094	0.902106	0.899487	0.896177	0.892113	0.887208	0.881347	0.874404	0.866208	0.856551	0.845177	0.831743	0.815774	0.796445	0.771608	0.773981	0.778974	0.784332	0.789574	0.794608	0.799408	0.803974	0.808306	0.8124	0.816253	0.819868	0.823238	0.826366	0.829249	0.831883	0.834268	0.836408	0.838298	0.839936	0.841325	0.84246	0.843347
1070	92.3999	93.146	93.9985	94.979	96.0561			60.804		0.90277	0.902506	0.901706	0.900351	0.898423	0.895879	0.892672	0.888732	0.883977	0.878302	0.871589	0.863675	0.854366	0.843434	0.830585	0.815464	0.797675	0.77686	0.766166	0.772842	0.778491	0.783732	0.788698	0.793423	0.797909	0.802166	0.806185	0.80997	0.813513	0.816819	0.819887	0.822713	0.825294	0.827634	0.829732	0.831581	0.833189	0.834547	0.835664	0.836528
1080	92.3489	93.0858	93.9314	94.9024	95.9719			62.8141		0.899219	0.898962	0.898189	0.896887	0.895023	0.89257	0.889475	0.885675	0.881094	0.875638	0.869189	0.861592	0.852679	0.842234	0.83	0.815687	0.799019	0.779974	0.76094	0.767596	0.772936	0.778019	0.782875	0.787513	0.791921	0.796098	0.800042	0.803755	0.807234	0.810475	0.813483	0.816253	0.818785	0.821079	0.823132	0.824951	0.826521	0.827857	0.828947	0.829796
1090	92.2987	93.0264	93.8654	94.8267	95.8884			64.8241		0.89597	0.895725	0.894981	0.893728	0.891943	0.889589	0.886623	0.882985	0.8786	0.873385	0.867223	0.859981	0.851498	0.841574	0.829966	0.816385	0.800479	0.781747	0.758566	0.762804	0.76754	0.772438	0.777196	0.781751	0.786079	0.790181	0.794053	0.797698	0.801109	0.804291	0.807242	0.809955	0.812438	0.814687	0.816702	0.818475	0.820019	0.821325	0.822392	0.823226
1100	92.2492	92.968	93.8002	94.752	95.8058			66.8342		0.893064	0.892826	0.892121	0.890925	0.889219	0.886977	0.884151	0.880687	0.876517	0.871562	0.865717	0.858853	0.85083	0.841457	0.830513	0.817732	0.802762	0.785098	0.763657	0.756472	0.762011	0.767004	0.771725	0.776208	0.78046	0.784491	0.788291	0.791868	0.795215	0.798336	0.801226	0.803891	0.806325	0.808532	0.810506	0.812249	0.813758	0.815038	0.816087	0.816898
1110	92.2005	92.9107	93.7359	94.6783	95.7242			68.8442		0.890532	0.890306	0.889638	0.888502	0.886887	0.884762	0.882087	0.878808	0.874868	0.870192	0.864679	0.858223	0.850675	0.841887	0.831645	0.819713	0.8058	0.7896	0.771015	0.751872	0.757174	0.761925	0.766547	0.770955	0.775136	0.779094	0.782826	0.78634	0.789623	0.792687	0.795525	0.79814	0.800525	0.802691	0.804623	0.806332	0.807815	0.809068	0.810098	0.810894
1120	92.1527	92.8544	93.6726	94.6056	95.6435			70.8543		0.888404	0.888192	0.887558	0.886494	0.88497	0.882974	0.880453	0.877374	0.873675	0.869287	0.864125	0.858087	0.851045	0.842853	0.833332	0.822264	0.809385	0.794362	0.776698	0.754951	0.752347	0.757125	0.761709	0.766057	0.770174	0.77406	0.777728	0.781174	0.784404	0.787411	0.790196	0.792762	0.795106	0.79723	0.799128	0.800804	0.80226	0.803487	0.804498	0.805279
1130	92.1059	92.7995	93.6103	94.5341	95.5639			72.8643		0.886709	0.886513	0.885925	0.884925	0.883498	0.88163	0.879275	0.876404	0.872951	0.868864	0.86406	0.858449	0.851921	0.84434	0.835551	0.825358	0.81354	0.799815	0.783887	0.765664	0.747717	0.752751	0.757283	0.761574	0.765623	0.769449	0.773053	0.776442	0.779615	0.78257	0.785306	0.787826	0.790128	0.792215	0.794079	0.795725	0.797155	0.798362	0.799351	0.800121
1140	92.0601	92.7458	93.549	94.4638	95.4854			74.8744		0.885475	0.885294	0.884743	0.883815	0.882491	0.880755	0.87857	0.875906	0.872709	0.868925	0.864487	0.859309	0.853298	0.846332	0.838272	0.828955	0.818181	0.805709	0.791242	0.774325	0.753608	0.748219	0.753279	0.757555	0.761543	0.765306	0.768853	0.772189	0.775309	0.778215	0.780909	0.783389	0.785653	0.787698	0.789532	0.791151	0.792555	0.793743	0.794717	0.795472
1150	92.0155	92.6937	93.4889	94.3949	95.4083			76.8844		0.884717	0.884547	0.884042	0.883181	0.881962	0.880358	0.878347	0.875894	0.872955	0.869475	0.865404	0.86066	0.855162	0.848804	0.841468	0.833008	0.82326	0.812019	0.799038	0.784015	0.766608	0.74683	0.750234	0.754113	0.757981	0.761675	0.76517	0.768457	0.771532	0.774396	0.777049	0.779487	0.781717	0.783732	0.785536	0.787132	0.788509	0.789679	0.790634	0.791381
1160	91.9721	92.6431	93.4301	94.3274	95.3325			78.8945		0.884445	0.884287	0.883823	0.883038	0.881921	0.880453	0.878611	0.87637	0.873683	0.870513	0.8668	0.862487	0.857494	0.851732	0.845102	0.837475	0.828717	0.818657	0.807106	0.793853	0.778728	0.761845	0.746672	0.751098	0.754932	0.758581	0.762038	0.765283	0.768317	0.77114	0.773758	0.776162	0.778358	0.780347	0.782125	0.783694	0.785057	0.786208	0.787151	0.787883
1170	91.9301	92.5941	93.3726	94.2614	95.2582			80.9045		0.884672	0.884528	0.884106	0.883392	0.882374	0.881042	0.87937	0.877332	0.874902	0.872026	0.868672	0.864777	0.860275	0.855094	0.849143	0.842317	0.834502	0.825562	0.815336	0.803657	0.790343	0.775162	0.757347	0.748464	0.752445	0.756049	0.759468	0.762683	0.765687	0.768475	0.77106	0.773434	0.775604	0.777566	0.779321	0.780872	0.782215	0.783351	0.784283	0.785008
1180	91.8896	92.5469	93.3166	94.1971	95.1855			82.9146		0.885392	0.885268	0.884887	0.884242	0.883325	0.882125	0.880619	0.878785	0.876596	0.874015	0.871004	0.867513	0.863487	0.85886	0.853558	0.847494	0.84057	0.832672	0.823679	0.813442	0.801804	0.788551	0.773385	0.755996	0.75054	0.754109	0.757491	0.760679	0.763649	0.766408	0.768966	0.771317	0.773464	0.775404	0.777143	0.778675	0.780004	0.781128	0.782049	0.78277
1190	91.8506	92.5014	93.2622	94.1345	95.1145			84.9246		0.886615	0.886502	0.886162	0.885585	0.884766	0.883691	0.882347	0.880709	0.878758	0.87646	0.873777	0.870675	0.867102	0.863004	0.858313	0.852966	0.846875	0.839955	0.832094	0.823181	0.813087	0.801657	0.788706	0.774075	0.757536	0.752532	0.756102	0.759275	0.762208	0.764936	0.767472	0.769808	0.771936	0.77386	0.775585	0.777102	0.778419	0.779536	0.780449	0.781166
1200	91.8132	92.4577	93.2093	94.0736	95.0451			86.9347		0.888328	0.888226	0.887925	0.887411	0.886687	0.885736	0.884547	0.883102	0.881374	0.87934	0.876977	0.874242	0.871094	0.867494	0.863381	0.858702	0.853385	0.847358	0.84054	0.832838	0.824147	0.814358	0.803355	0.791011	0.777234	0.7618	0.755151	0.758483	0.761347	0.764023	0.766566	0.768887	0.771011	0.772925	0.774638	0.776147	0.777453	0.778562	0.779475	0.780192
1210	91.7775	92.4158	93.1581	94.0145	94.9775			88.9447		0.890517	0.890426	0.890162	0.889713	0.889079	0.888245	0.887204	0.885936	0.884423	0.882645	0.880577	0.878189	0.875445	0.872306	0.868732	0.864668	0.860064	0.85486	0.848989	0.842377	0.834951	0.826626	0.817321	0.806958	0.795475	0.782834	0.769038	0.757683	0.76106	0.763589	0.766226	0.768525	0.770668	0.772574	0.774283	0.775785	0.777079	0.778181	0.779106	0.779838
1220	91.7433	92.3756	93.1086	93.9571	94.9117			90.9548		0.893166	0.893091	0.892857	0.892468	0.891917	0.891196	0.890291	0.889192	0.887887	0.886343	0.884555	0.882491	0.880121	0.877411	0.874332	0.870834	0.866883	0.862426	0.857408	0.851777	0.845475	0.838442	0.830615	0.821951	0.8124	0.801947	0.790608	0.778479	0.763936	0.763223	0.766468	0.7686	0.770883	0.772762	0.774502	0.775996	0.777257	0.778351	0.779309	0.780079
1230	91.7108	92.3372	93.0608	93.9017	94.8477			92.9648		0.896253	0.896189	0.895992	0.89566	0.895189	0.89457	0.893796	0.892857	0.891736	0.890419	0.888887	0.887117	0.885094	0.882781	0.880151	0.877174	0.873815	0.87003	0.865781	0.861023	0.855717	0.849815	0.843275	0.83606	0.828147	0.819509	0.810143	0.800019	0.788936	0.777083	0.766562	0.768513	0.771725	0.77337	0.775336	0.776777	0.777917	0.778996	0.780079	0.780932
1240	91.6798	92.3003	93.0147	93.8479	94.7855			94.9749		0.899758	0.899706	0.89954	0.89926	0.89886	0.89834	0.897687	0.896891	0.895943	0.894834	0.89354	0.892045	0.890336	0.888385	0.886166	0.883657	0.88083	0.877645	0.874083	0.870102	0.865668	0.860755	0.855328	0.849362	0.842842	0.835751	0.828091	0.819853	0.811057	0.801834	0.792415	0.781287	0.7728	0.773479	0.777192	0.778158	0.778872	0.779951	0.781475	0.782457
1250	91.6504	92.2651	92.9702	93.7959	94.725			96.9849		0.903653	0.903608	0.903468	0.903238	0.902906	0.902475	0.901932	0.901272	0.900487	0.899562	0.898487	0.897245	0.895819	0.894192	0.892347	0.89026	0.887906	0.885264	0.882302	0.879004	0.87534	0.871283	0.866815	0.861925	0.856585	0.850808	0.844585	0.83794	0.830898	0.823536	0.815917	0.808	0.800702	0.793675	0.7824	0.778706	0.778981	0.780774	0.783977	0.784808
1260	91.6224	92.2313	92.9274	93.7456	94.6662			98.995		0.907902	0.90786	0.907751	0.907562	0.907294	0.906943	0.906502	0.905966	0.905328	0.904574	0.903694	0.902679	0.901513	0.900181	0.898664	0.896951	0.895023	0.892853	0.890426	0.887725	0.884728	0.881415	0.877777	0.873796	0.869472	0.864792	0.859781	0.854445	0.848819	0.842951	0.836898	0.830732	0.824664	0.818619	0.81214	0.807577	0.803287	0.79694	0.788864	0.786049
1270	91.5958	92.1989	92.8862	93.6969	94.6091			101.005		0.912468	0.912442	0.912351	0.912204	0.911992	0.911717	0.91137	0.910943	0.910434	0.909834	0.909132	0.908317	0.907381	0.906313	0.905094	0.903713	0.902155	0.900408	0.898445	0.896264	0.893842	0.891174	0.888238	0.885038	0.881562	0.877819	0.873811	0.869558	0.865091	0.860442	0.85566	0.850808	0.84597	0.841181	0.836479	0.832385	0.828543	0.82437	0.820068	0.817317
1280	91.5704	92.1677	92.8464	93.6496	94.5535			103.015		0.917325	0.917302	0.917234	0.917125	0.916962	0.916751	0.916487	0.916162	0.91577	0.915306	0.914762	0.914132	0.9134	0.912562	0.911604	0.910517	0.909287	0.907898	0.906347	0.904615	0.902691	0.90057	0.898238	0.895698	0.89294	0.889974	0.886808	0.883449	0.879932	0.876275	0.872525	0.868725	0.864932	0.8612	0.8576	0.854275	0.851174	0.848155	0.845328	0.843162
1290	91.5461	92.1376	92.808	93.6038	94.4994			105.025		0.922423	0.922408	0.922362	0.922283	0.922166	0.922015	0.921823	0.921589	0.921302	0.920958	0.920555	0.920083	0.919536	0.918898	0.91817	0.917336	0.916392	0.915325	0.914121	0.912774	0.911279	0.909623	0.907804	0.905819	0.903664	0.901347	0.898875	0.89626	0.893517	0.890675	0.887762	0.884811	0.881875	0.878989	0.876215	0.873611	0.871189	0.86894	0.866928	0.865309
1300	91.5228	92.1084	92.7709	93.5593	94.4467			107.035		0.927732	0.927721	0.927691	0.927642	0.927566	0.927468	0.927343	0.927185	0.926989	0.926755	0.926475	0.92614	0.925751	0.925294	0.924762	0.924155	0.923453	0.922657	0.921755	0.92074	0.919608	0.918347	0.916962	0.915445	0.913796	0.912019	0.910121	0.908109	0.906008	0.903826	0.901592	0.899332	0.897083	0.894875	0.892751	0.890747	0.888894	0.887208	0.885732	0.884532
1310	91.5005	92.0801	92.7351	93.516	94.3952			109.045		0.933208	0.933204	0.933189	0.933162	0.933121	0.933068	0.933	0.932909	0.932796	0.932657	0.932483	0.932272	0.932019	0.931713	0.931355	0.930936	0.930449	0.929887	0.929242	0.928506	0.927679	0.926758	0.925732	0.924608	0.923377	0.922049	0.920623	0.919113	0.917532	0.915887	0.9142	0.912498	0.9108	0.909136	0.907532	0.906019	0.904623	0.903362	0.902272	0.901389
1320	91.4788	92.0525	92.7002	93.4738	94.345			111.055		0.938808	0.938811	0.938808	0.938804	0.938792	0.938781	0.938758	0.938728	0.938687	0.938626	0.938547	0.938438	0.938302	0.938132	0.937921	0.937664	0.937355	0.936992	0.936562	0.936068	0.935502	0.934857	0.934136	0.933332	0.932453	0.931491	0.930457	0.929358	0.928196	0.926989	0.925751	0.924491	0.923238	0.922004	0.920815	0.919698	0.91866	0.917736	0.916936	0.916287
1330	91.4578	92.0255	92.6663	93.4325	94.2958			113.065		0.944498	0.944498	0.944509	0.944521	0.94454	0.944562	0.944585	0.944604	0.944619	0.94463	0.944626	0.944608	0.944574	0.944517	0.94443	0.944309	0.944155	0.943955	0.943713	0.943415	0.943064	0.942653	0.942181	0.941649	0.941053	0.9404	0.939683	0.938913	0.938098	0.937242	0.936358	0.93546	0.934562	0.933675	0.932819	0.932008	0.931264	0.930592	0.930019	0.929551
1340	91.4373	91.999	92.6333	93.3921	94.2476			115.075		0.950226	0.950234	0.950249	0.950283	0.950321	0.950374	0.95043	0.950494	0.950558	0.950626	0.950691	0.950751	0.9508	0.950834	0.950853	0.950853	0.950823	0.950762	0.950668	0.95054	0.950366	0.950151	0.949887	0.949574	0.949211	0.9488	0.948347	0.947845	0.947306	0.94674	0.94614	0.945528	0.944913	0.944302	0.943709	0.943147	0.942626	0.942158	0.941758	0.941434
1350	91.4172	91.9728	92.6009	93.3524	94.2002			117.085		0.955958	0.95597	0.955996	0.956038	0.956098	0.956174	0.95626	0.956358	0.956468	0.956585	0.956706	0.956826	0.956947	0.95706	0.957166	0.95726	0.957336	0.957392	0.957423	0.95743	0.957404	0.957343	0.957249	0.957117	0.956947	0.956736	0.956491	0.956208	0.955894	0.955551	0.955185	0.9548	0.954411	0.954015	0.95363	0.953264	0.952921	0.952611	0.952347	0.952132
1360	91.3974	91.9469	92.5692	93.3134	94.1536			119.095		0.96166	0.961672	0.961702	0.961758	0.96183	0.961928	0.962038	0.962166	0.962313	0.962464	0.962634	0.962808	0.962985	0.963162	0.96334	0.963509	0.963672	0.963826	0.963958	0.964075	0.96417	0.964238	0.964279	0.964291	0.964275	0.964226	0.964147	0.964038	0.963898	0.96374	0.963555	0.963355	0.96314	0.962921	0.962698	0.962483	0.962279	0.962094	0.961932	0.9618
1370	91.3777	91.9212	92.5379	93.2749	94.1076			121.106		0.967283	0.967294	0.967332	0.967396	0.967483	0.967596	0.967725	0.967879	0.968049	0.968242	0.968442	0.968657	0.968879	0.969113	0.969347	0.969581	0.969815	0.970038	0.970257	0.97046	0.970653	0.970823	0.970974	0.971102	0.971208	0.971287	0.971343	0.97137	0.971374	0.971355	0.971313	0.971257	0.971181	0.971094	0.971004	0.970906	0.970811	0.970725	0.970642	0.970577
1380	91.3581	91.8955	92.5071	93.2368	94.0623			123.116		0.972792	0.972808	0.972849	0.972921	0.973019	0.973143	0.973291	0.97346	0.973657	0.973868	0.974102	0.974347	0.974611	0.974883	0.975162	0.975445	0.975732	0.976019	0.976302	0.976577	0.976842	0.977094	0.977332	0.977551	0.977751	0.977936	0.978094	0.97823	0.978343	0.978438	0.978506	0.978558	0.978592	0.978611	0.978619	0.978615	0.978604	0.978589	0.978574	0.978558
1390	91.3386	91.8699	92.4766	93.1991	94.0174			125.126		0.978158	0.978174	0.978219	0.978294	0.9784	0.978532	0.978691	0.978879	0.979091	0.979325	0.979577	0.979853	0.98014	0.980445	0.980758	0.981083	0.981411	0.981743	0.982079	0.982404	0.982732	0.983045	0.983351	0.983642	0.983913	0.984174	0.984415	0.984634	0.984834	0.985011	0.98517	0.985306	0.985423	0.985525	0.985608	0.985672	0.985728	0.98577	0.9858	0.985823
1400	91.3189	91.8442	92.4463	93.1617	93.9729			127.136		0.983343	0.983358	0.983404	0.983487	0.983596	0.983736	0.983906	0.984102	0.984325	0.984574	0.984845	0.985132	0.985445	0.985774	0.986113	0.986468	0.986826	0.987192	0.987566	0.987936	0.988302	0.988664	0.989019	0.989366	0.989698	0.990015	0.990313	0.990596	0.99086	0.991102	0.991325	0.991528	0.991709	0.991872	0.992011	0.992132	0.992234	0.992317	0.992385	0.992438
1410	91.2991	91.8185	92.4161	93.1245	93.9289			129.146		0.988313	0.988332	0.988381	0.98846	0.988574	0.988721	0.988894	0.989098	0.989328	0.989589	0.989872	0.990174	0.990498	0.990845	0.991204	0.991577	0.991962	0.992351	0.992751	0.993147	0.993547	0.993943	0.99434	0.994721	0.995094	0.995453	0.9958	0.996128	0.996438	0.996732	0.997004	0.997253	0.997479	0.997683	0.997868	0.99803	0.998166	0.998283	0.998377	0.998453
1420	91.2792	91.7927	92.3861	93.0875	93.8851			131.156		0.993042	0.99306	0.993109	0.993192	0.993306	0.993457	0.993634	0.993842	0.994079	0.994343	0.99463	0.994947	0.995279	0.995634	0.996004	0.996392	0.996789	0.997196	0.997611	0.998034	0.998453	0.998875	0.999291	0.999702	1.00011	1.00049	1.00088	1.00123	1.00158	1.00191	1.00221	1.0025	1.00276	1.003	1.00321	1.0034	1.00356	1.0037	1.00382	1.00391
1430	91.259	91.7668	92.3561	93.0506	93.8416			133.166		0.997502	0.997517	0.99757	0.997653	0.997766	0.997917	0.998098	0.998306	0.998543	0.998811	0.999106	0.999423	0.999762	1.00012	1.0005	1.00089	1.0013	1.00172	1.00214	1.00258	1.00301	1.00345	1.00388	1.00431	1.00473	1.00514	1.00554	1.00592	1.00629	1.00664	1.00697	1.00728	1.00756	1.00782	1.00806	1.00826	1.00845	1.0086	1.00873	1.00883
1440	91.2386	91.7407	92.3261	93.0139	93.7983			135.176		1.00166	1.00168	1.00173	1.00182	1.00193	1.00208	1.00226	1.00247	1.00271	1.00297	1.00327	1.00358	1.00392	1.00429	1.00466	1.00506	1.00547	1.00589	1.00632	1.00676	1.0072	1.00765	1.00809	1.00852	1.00895	1.00938	1.00979	1.01018	1.01057	1.01093	1.01128	1.0116	1.01189	1.01217	1.01242	1.01264	1.01284	1.013	1.01314	1.01325
1450	91.218	91.7145	92.2961	92.9772	93.7552			137.186		1.00551	1.00553	1.00558	1.00566	1.00578	1.00592	1.0061	1.00631	1.00655	1.00681	1.0071	1.00742	1.00775	1.00811	1.00849	1.00888	1.00929	1.00971	1.01014	1.01058	1.01102	1.01147	1.01191	1.01235	1.01278	1.01321	1.01363	1.01403	1.01442	1.01479	1.01514	1.01547	1.01578	1.01606	1.01632	1.01655	1.01675	1.01692	1.01706	1.01717
1460	91.1971	91.6881	92.266	92.9406	93.7124			139.196		1.00902	1.00904	1.00909	1.00917	1.00928	1.00943	1.0096	1.0098	1.01004	1.0103	1.01058	1.01089	1.01123	1.01158	1.01195	1.01234	1.01274	1.01316	1.01358	1.01402	1.01446	1.0149	1.01534	1.01578	1.01622	1.01664	1.01705	1.01746	1.01785	1.01822	1.01857	1.01891	1.01921	1.0195	1.01976	1.01999	1.02019	1.02037	1.02051	1.02062
1470	91.176	91.6617	92.2359	92.9041	93.6697			141.206		1.01218	1.0122	1.01224	1.01232	1.01243	1.01257	1.01274	1.01294	1.01317	1.01343	1.01371	1.01401	1.01433	1.01468	1.01505	1.01543	1.01582	1.01623	1.01665	1.01708	1.01751	1.01794	1.01837	1.0188	1.01923	1.01965	1.02006	1.02046	1.02085	1.02122	1.02157	1.0219	1.02221	1.02249	1.02275	1.02298	1.02318	1.02335	1.0235	1.02361
1480	91.1547	91.6351	92.2057	92.8676	93.6272			143.216		1.01497	1.01498	1.01503	1.01511	1.01522	1.01535	1.01552	1.01571	1.01593	1.01618	1.01645	1.01675	1.01706	1.0174	1.01775	1.01812	1.01851	1.01891	1.01932	1.01973	1.02015	1.02058	1.021	1.02142	1.02184	1.02226	1.02266	1.02305	1.02343	1.02379	1.02413	1.02446	1.02476	1.02504	1.02529	1.02552	1.02572	1.02589	1.02604	1.02615
1490	91.1331	91.6085	92.1754	92.8312	93.5849			145.226		1.01738	1.01739	1.01743	1.01751	1.01762	1.01775	1.01791	1.01809	1.01831	1.01855	1.01881	1.01909	1.0194	1.01973	1.02008	1.02043	1.02081	1.02119	1.02159	1.02199	1.0224	1.02281	1.02322	1.02363	1.02404	1.02444	1.02483	1.02522	1.02558	1.02594	1.02627	1.02659	1.02688	1.02715	1.0274	1.02763	1.02782	1.02799	1.02813	1.02824
1500	91.1114	91.5819	92.1451	92.795	93.5427			147.236		1.0194	1.01941	1.01945	1.01952	1.01963	1.01975	1.01991	1.02009	1.02029	1.02052	1.02078	1.02106	1.02135	1.02166	1.02199	1.02234	1.0227	1.02308	1.02346	1.02385	1.02424	1.02464	1.02503	1.02543	1.02583	1.02622	1.02659	1.02696	1.02732	1.02766	1.02798	1.02829	1.02858	1.02884	1.02908	1.0293	1.02949	1.02965	1.02979	1.02989
1510	91.0895	91.5553	92.1148	92.7588	93.5008			149.246		1.02102	1.02104	1.02108	1.02115	1.02124	1.02137	1.02151	1.02169	1.02189	1.02211	1.02235	1.02261	1.0229	1.0232	1.02352	1.02385	1.0242	1.02455	1.02492	1.02529	1.02568	1.02606	1.02644	1.02682	1.0272	1.02757	1.02794	1.02829	1.02863	1.02897	1.02928	1.02957	1.02985	1.0301	1.03034	1.03054	1.03073	1.03089	1.03102	1.03112
1520	91.0675	91.5287	92.0845	92.7228	93.4591			151.256		1.02225	1.02226	1.02231	1.02237	1.02246	1.02258	1.02272	1.02289	1.02308	1.02329	1.02352	1.02377	1.02405	1.02434	1.02464	1.02496	1.02529	1.02563	1.02598	1.02634	1.0267	1.02707	1.02743	1.0278	1.02817	1.02852	1.02887	1.02921	1.02954	1.02986	1.03015	1.03044	1.0307	1.03095	1.03117	1.03137	1.03155	1.0317	1.03182	1.03192
1530	91.0454	91.5023	92.0542	92.6869	93.4177			153.266		1.02308	1.02309	1.02314	1.0232	1.02328	1.0234	1.02353	1.02369	1.02387	1.02407	1.02429	1.02454	1.0248	1.02507	1.02536	1.02567	1.02598	1.02631	1.02664	1.02698	1.02733	1.02768	1.02803	1.02838	1.02872	1.02907	1.0294	1.02972	1.03004	1.03034	1.03063	1.03089	1.03115	1.03138	1.0316	1.03179	1.03196	1.0321	1.03222	1.03231
1540	91.0233	91.4759	92.0239	92.6513	93.3766			155.276		1.02352	1.02353	1.02357	1.02363	1.02371	1.02382	1.02395	1.0241	1.02427	1.02446	1.02468	1.02491	1.02515	1.02541	1.02569	1.02598	1.02628	1.02659	1.02691	1.02723	1.02756	1.02789	1.02823	1.02856	1.02889	1.02921	1.02953	1.02984	1.03014	1.03043	1.0307	1.03095	1.0312	1.03142	1.03162	1.0318	1.03197	1.0321	1.03222	1.0323
1550	91.0012	91.4497	91.9938	92.6158	93.3358			157.286		1.02357	1.02358	1.02362	1.02368	1.02375	1.02385	1.02398	1.02412	1.02428	1.02446	1.02466	1.02488	1.02512	1.02537	1.02563	1.0259	1.02619	1.02648	1.02678	1.02709	1.02741	1.02772	1.02804	1.02835	1.02866	1.02897	1.02927	1.02957	1.02985	1.03012	1.03038	1.03063	1.03085	1.03106	1.03126	1.03143	1.03158	1.03171	1.03182	1.0319
1560	90.9792	91.4237	91.9638	92.5807	93.2953			159.296		1.02324	1.02325	1.02329	1.02334	1.02342	1.02351	1.02362	1.02376	1.02392	1.02409	1.02428	1.02448	1.02471	1.02494	1.02519	1.02545	1.02572	1.026	1.02629	1.02658	1.02687	1.02717	1.02747	1.02777	1.02806	1.02835	1.02864	1.02892	1.02919	1.02944	1.02969	1.02992	1.03014	1.03034	1.03052	1.03068	1.03083	1.03095	1.03105	1.03113
1570	90.9572	91.398	91.9339	92.5458	93.2552			161.307		1.02254	1.02255	1.02258	1.02263	1.02271	1.0228	1.02291	1.02303	1.02318	1.02334	1.02352	1.02372	1.02393	1.02415	1.02438	1.02463	1.02489	1.02515	1.02542	1.02569	1.02598	1.02626	1.02654	1.02682	1.0271	1.02737	1.02765	1.02791	1.02816	1.0284	1.02863	1.02885	1.02906	1.02924	1.02942	1.02957	1.02971	1.02982	1.02992	1.02999
1580	90.9354	91.3725	91.9042	92.5113	93.2155			163.317		1.02149	1.0215	1.02153	1.02158	1.02165	1.02173	1.02183	1.02195	1.02209	1.02225	1.02242	1.0226	1.0228	1.02301	1.02323	1.02346	1.0237	1.02395	1.0242	1.02446	1.02473	1.02499	1.02526	1.02552	1.02579	1.02605	1.0263	1.02655	1.02678	1.02702	1.02723	1.02744	1.02763	1.02781	1.02797	1.02812	1.02824	1.02835	1.02845	1.02851
1590	90.9138	91.3474	91.8748	92.4771	93.1762			165.327		1.0201	1.02011	1.02014	1.02018	1.02025	1.02032	1.02043	1.02054	1.02067	1.02082	1.02097	1.02115	1.02133	1.02153	1.02174	1.02195	1.02218	1.02242	1.02266	1.0229	1.02315	1.0234	1.02365	1.0239	1.02414	1.02439	1.02463	1.02486	1.02508	1.0253	1.02551	1.02569	1.02588	1.02605	1.0262	1.02633	1.02645	1.02655	1.02664	1.02671
1600	90.8924	91.3227	91.8456	92.4434	93.1375			167.337		1.01839	1.0184	1.01843	1.01847	1.01853	1.01861	1.0187	1.0188	1.01892	1.01906	1.01921	1.01937	1.01955	1.01974	1.01993	1.02014	1.02035	1.02057	1.0208	1.02102	1.02126	1.02149	1.02173	1.02196	1.02219	1.02242	1.02265	1.02286	1.02308	1.02328	1.02347	1.02365	1.02382	1.02398	1.02412	1.02425	1.02436	1.02446	1.02454	1.0246
1610	90.8713	91.2983	91.8167	92.4101	93.0992			169.347		1.01639	1.0164	1.01642	1.01646	1.01652	1.01659	1.01668	1.01678	1.01689	1.01702	1.01716	1.01731	1.01748	1.01765	1.01783	1.01803	1.01823	1.01843	1.01865	1.01886	1.01908	1.0193	1.01952	1.01974	1.01995	1.02017	1.02038	1.02058	1.02078	1.02097	1.02115	1.02132	1.02148	1.02163	1.02176	1.02188	1.02199	1.02208	1.02215	1.02221
1620	90.8504	91.2743	91.7882	92.3772	93.0614			171.357		1.01411	1.01412	1.01414	1.01418	1.01423	1.0143	1.01438	1.01448	1.01458	1.0147	1.01483	1.01498	1.01513	1.01529	1.01547	1.01565	1.01583	1.01603	1.01623	1.01643	1.01663	1.01684	1.01705	1.01725	1.01745	1.01765	1.01785	1.01804	1.01823	1.0184	1.01857	1.01873	1.01888	1.01902	1.01915	1.01926	1.01935	1.01944	1.01951	1.01956
1630	90.8298	91.2508	91.76	92.3448	93.0241			173.367		1.01159	1.0116	1.01162	1.01166	1.01171	1.01177	1.01184	1.01193	1.01203	1.01214	1.01227	1.0124	1.01255	1.0127	1.01286	1.01303	1.0132	1.01338	1.01357	1.01375	1.01395	1.01414	1.01434	1.01453	1.01472	1.01491	1.01509	1.01527	1.01544	1.01561	1.01576	1.01591	1.01605	1.01618	1.0163	1.0164	1.01649	1.01657	1.01664	1.01669
1640	90.8097	91.2277	91.7322	92.313	92.9875			175.377		1.00885	1.00886	1.00888	1.00891	1.00896	1.00902	1.00909	1.00917	1.00926	1.00937	1.00948	1.00961	1.00974	1.00989	1.01003	1.01019	1.01036	1.01052	1.0107	1.01088	1.01105	1.01123	1.01142	1.01159	1.01177	1.01195	1.01212	1.01229	1.01245	1.0126	1.01275	1.01289	1.01302	1.01314	1.01325	1.01335	1.01343	1.01351	1.01357	1.01362
1650	90.7898	91.2051	91.7049	92.2816	92.9514			177.387		1.00592	1.00593	1.00595	1.00598	1.00602	1.00608	1.00614	1.00622	1.00631	1.0064	1.00651	1.00663	1.00675	1.00689	1.00703	1.00718	1.00733	1.00749	1.00765	1.00781	1.00798	1.00815	1.00832	1.00848	1.00865	1.00882	1.00897	1.00913	1.00928	1.00942	1.00956	1.00969	1.00981	1.00992	1.01003	1.01012	1.0102	1.01027	1.01032	1.01037
1660	90.7704	91.183	91.678	92.2508	92.9159			179.397		1.00284	1.00285	1.00286	1.00289	1.00293	1.00298	1.00304	1.00312	1.0032	1.00329	1.00339	1.0035	1.00362	1.00374	1.00387	1.00401	1.00415	1.0043	1.00445	1.0046	1.00475	1.00491	1.00507	1.00523	1.00538	1.00553	1.00568	1.00583	1.00597	1.0061	1.00623	1.00635	1.00646	1.00657	1.00666	1.00675	1.00682	1.00689	1.00694	1.00698
1670	90.7514	91.1614	91.6516	92.2206	92.881			181.407		0.99963	0.999638	0.999653	0.999679	0.999717	0.999762	0.999819	0.999887	0.999962	1.00005	1.00014	1.00025	1.00035	1.00047	1.00059	1.00072	1.00085	1.00099	1.00113	1.00127	1.00142	1.00157	1.00171	1.00186	1.002	1.00214	1.00228	1.00242	1.00255	1.00267	1.00279	1.00291	1.00301	1.00311	1.00319	1.00327	1.00334	1.0034	1.00345	1.00349
1680	90.7328	91.1403	91.6256	92.1909	92.8467			183.417		0.996332	0.99634	0.996355	0.996381	0.996415	0.996457	0.996509	0.996574	0.996645	0.996725	0.996811	0.996906	0.997008	0.997113	0.99723	0.997351	0.997472	0.997596	0.997728	0.997864	0.997996	0.998132	0.998268	0.998404	0.99854	0.998672	0.9988	0.998925	0.999049	0.999162	0.999275	0.999377	0.999475	0.999566	0.999649	0.999721	0.999785	0.999842	0.999887	0.999925
1690	90.7146	91.1197	91.6001	92.1618	92.8131			185.427		0.992981	0.992985	0.993004	0.993023	0.993057	0.993098	0.993147	0.993204	0.993272	0.993347	0.993426	0.993513	0.993611	0.993709	0.993815	0.993928	0.994042	0.994158	0.994279	0.994404	0.994528	0.994653	0.994781	0.994906	0.995034	0.995155	0.995275	0.995392	0.995506	0.995611	0.995717	0.995811	0.995902	0.995985	0.996064	0.996132	0.996192	0.996242	0.996283	0.996317
1700	90.6969	91.0995	91.5752	92.1332	92.78			187.437		0.989615	0.989619	0.98963	0.989649	0.989683	0.989721	0.989766	0.989819	0.989879	0.989947	0.990026	0.990106	0.990192	0.990287	0.990385	0.990491	0.990596	0.990706	0.990819	0.990932	0.991049	0.991166	0.991283	0.991404	0.991517	0.99163	0.991743	0.991853	0.991955	0.992057	0.992151	0.992242	0.992325	0.992404	0.992475	0.992536	0.992592	0.992642	0.992679	0.992709
1710	90.6796	91.0799	91.5507	92.1053	92.7476			189.447		0.98626	0.986264	0.986275	0.986294	0.986321	0.986358	0.9864	0.986449	0.986509	0.986574	0.986642	0.986717	0.9868	0.986887	0.986977	0.987075	0.987174	0.987275	0.987377	0.987487	0.987592	0.987702	0.987811	0.987921	0.988026	0.988132	0.988238	0.988336	0.988434	0.988528	0.988615	0.988698	0.988777	0.988849	0.988913	0.988974	0.989023	0.989072	0.989106	0.989136
1720	90.6627	91.0607	91.5268	92.0779	92.7159			191.457		0.982958	0.982962	0.982974	0.982992	0.983019	0.983053	0.983091	0.98314	0.983189	0.983249	0.983313	0.983385	0.98346	0.98354	0.983626	0.983717	0.983808	0.983902	0.984	0.984094	0.984196	0.984298	0.9844	0.984498	0.9846	0.984698	0.984792	0.984887	0.984977	0.985064	0.985143	0.985223	0.985294	0.985362	0.985423	0.985475	0.985525	0.985566	0.9856	0.985626
1730	90.6463	91.0421	91.5033	92.0511	92.6847			193.467		0.979747	0.979751	0.979762	0.979777	0.9798	0.979834	0.979868	0.979913	0.979962	0.980015	0.980075	0.98014	0.980211	0.980287	0.980366	0.980449	0.980532	0.980623	0.980709	0.980804	0.980894	0.980989	0.981083	0.981174	0.981268	0.981358	0.981449	0.981532	0.981619	0.981694	0.981774	0.981845	0.981909	0.981974	0.982026	0.982079	0.982125	0.982162	0.982192	0.982219
1740	90.6303	91.0238	91.4804	92.0248	92.6542			195.477		0.97666	0.97666	0.976672	0.976687	0.976709	0.976736	0.97677	0.976811	0.976857	0.976906	0.976962	0.977026	0.977091	0.977158	0.97723	0.977306	0.977385	0.977468	0.977551	0.977634	0.977721	0.977808	0.977894	0.977981	0.978068	0.978151	0.978234	0.978313	0.978389	0.978464	0.978536	0.9786	0.978664	0.978721	0.97877	0.978819	0.978857	0.978894	0.978925	0.978947
1750	90.6147	91.0061	91.458	91.9991	92.6242			197.487		0.973725	0.973728	0.97374	0.973755	0.973774	0.9738	0.97383	0.973868	0.973909	0.973955	0.974008	0.974064	0.974125	0.974189	0.974257	0.974328	0.9744	0.974475	0.974555	0.97463	0.974709	0.974789	0.974872	0.974951	0.97503	0.975106	0.975185	0.975257	0.975328	0.975396	0.97546	0.975521	0.975581	0.975634	0.975683	0.975725	0.975762	0.975792	0.975823	0.975842
1760	90.5995	90.9887	91.436	91.9739	92.5948			199.497		0.970981	0.970985	0.970992	0.971008	0.971026	0.971049	0.971079	0.971113	0.971151	0.971196	0.971245	0.971294	0.971351	0.971408	0.971475	0.971536	0.971608	0.971675	0.971747	0.971819	0.971894	0.97197	0.972042	0.972117	0.972189	0.97226	0.972332	0.9724	0.972464	0.972528	0.972589	0.972645	0.972698	0.972747	0.972792	0.97283	0.972864	0.972898	0.972921	0.97294
1770	90.5847	90.9717	91.4145	91.9492	92.566			201.508		0.968457	0.96846	0.968468	0.968479	0.968498	0.968521	0.968547	0.968577	0.968615	0.968657	0.968698	0.968747	0.9688	0.968853	0.968909	0.96897	0.969034	0.969098	0.969166	0.969234	0.969298	0.969366	0.969438	0.969506	0.969574	0.969638	0.969706	0.969766	0.96983	0.969887	0.969943	0.969992	0.970042	0.970087	0.970128	0.970166	0.970196	0.970226	0.970249	0.970268
1780	90.5703	90.9551	91.3935	91.925	92.5378			203.518		0.966181	0.966185	0.966189	0.9662	0.966219	0.966238	0.966264	0.966291	0.966325	0.966362	0.966404	0.966449	0.966494	0.966547	0.9666	0.966657	0.966713	0.966774	0.966834	0.966894	0.966958	0.967023	0.967083	0.967147	0.967211	0.967272	0.967332	0.967389	0.967445	0.967502	0.967551	0.9676	0.967645	0.967687	0.967725	0.967758	0.967789	0.967815	0.967834	0.967853
1790	90.5562	90.9389	91.373	91.9013	92.5101			205.528		0.964174	0.964177	0.964185	0.964192	0.964208	0.96423	0.964253	0.964279	0.964309	0.964343	0.964381	0.964423	0.964468	0.964513	0.964562	0.964615	0.964668	0.964721	0.964777	0.964838	0.964894	0.964951	0.965011	0.965068	0.965125	0.965181	0.965238	0.965291	0.965343	0.965392	0.965442	0.965487	0.965528	0.965566	0.965604	0.965634	0.96566	0.965683	0.965706	0.965717
1800	90.5424	90.923	91.3529	91.8781	92.4828			207.538		0.962468	0.962468	0.962475	0.962483	0.962498	0.962517	0.962536	0.962562	0.962589	0.962623	0.962657	0.962694	0.962736	0.962777	0.962823	0.962872	0.962921	0.962974	0.963023	0.963075	0.963128	0.963185	0.963238	0.963291	0.963343	0.963396	0.963449	0.963498	0.963543	0.963592	0.963634	0.963675	0.963717	0.963751	0.963785	0.963811	0.963838	0.96386	0.963875	0.963891
1810	90.529	90.9073	91.3331	91.8553	92.4561			209.548		0.961072	0.961075	0.961079	0.961091	0.961102	0.961117	0.96114	0.961162	0.961189	0.961219	0.961249	0.961283	0.961321	0.961362	0.961404	0.961445	0.961491	0.96154	0.961585	0.961638	0.961687	0.961736	0.961785	0.961834	0.961883	0.961928	0.961977	0.962023	0.962072	0.962109	0.962151	0.962189	0.962223	0.962257	0.962287	0.962313	0.962336	0.962358	0.962374	0.962385
1820	90.5158	90.892	91.3138	91.8329	92.4298			211.558		0.960011	0.960011	0.960019	0.960026	0.960042	0.960053	0.960072	0.960091	0.960117	0.960143	0.960174	0.960204	0.960242	0.960275	0.960317	0.960355	0.9604	0.960442	0.960487	0.960528	0.960577	0.960623	0.960668	0.960713	0.960758	0.960804	0.960845	0.960891	0.960928	0.96097	0.961008	0.961042	0.961075	0.961106	0.961132	0.961158	0.961177	0.961196	0.961211	0.961226
1830	90.5028	90.8769	91.2948	91.8109	92.404			213.568		0.959294	0.959294	0.959302	0.959309	0.959317	0.959332	0.959351	0.95937	0.959392	0.959415	0.959445	0.959472	0.959506	0.95954	0.959577	0.959611	0.959649	0.959691	0.959732	0.959774	0.959815	0.959857	0.959898	0.959943	0.959985	0.960023	0.960064	0.960102	0.96014	0.960177	0.960211	0.960245	0.960272	0.960302	0.960328	0.960351	0.960366	0.960389	0.9604	0.960411
1840	90.4901	90.862	91.2762	91.7892	92.3786			215.578		0.958932	0.958932	0.958936	0.958943	0.958955	0.958966	0.958985	0.959	0.959023	0.959045	0.959068	0.959094	0.959128	0.959158	0.959192	0.959223	0.95926	0.959294	0.959336	0.959374	0.959411	0.959449	0.959491	0.959528	0.959566	0.959604	0.959642	0.959679	0.959713	0.959743	0.959777	0.959808	0.959834	0.95986	0.959883	0.959902	0.959921	0.959936	0.959951	0.959962
1850	90.4776	90.8473	91.2579	91.7679	92.3535			217.588		0.958928	0.958928	0.958932	0.95894	0.958951	0.958962	0.958974	0.958992	0.959011	0.95903	0.959053	0.959079	0.959106	0.959136	0.959166	0.959196	0.95923	0.959264	0.959302	0.959336	0.95937	0.959408	0.959442	0.959475	0.959513	0.959547	0.959581	0.959615	0.959649	0.959679	0.959706	0.959732	0.959758	0.959781	0.959804	0.959826	0.959842	0.959857	0.959868	0.959875
1860	90.4653	90.8327	91.2398	91.7468	92.3288			219.598		0.959287	0.959287	0.959291	0.959294	0.959306	0.959317	0.959328	0.959343	0.959362	0.959381	0.959404	0.959426	0.959453	0.959475	0.959506	0.959536	0.959566	0.959596	0.959626	0.95966	0.959691	0.959728	0.959758	0.959792	0.959826	0.959857	0.959887	0.959917	0.959947	0.959977	0.960004	0.96003	0.960053	0.960075	0.960091	0.960109	0.960125	0.96014	0.960151	0.960158
1870	90.4531	90.8183	91.2221	91.7261	92.3045			221.608		0.96	0.96	0.960004	0.960011	0.960019	0.96003	0.960042	0.960057	0.960072	0.960091	0.960109	0.960132	0.960155	0.960177	0.960204	0.96023	0.96026	0.960287	0.960317	0.960347	0.960377	0.960408	0.960438	0.960468	0.960498	0.960528	0.960555	0.960585	0.960611	0.960638	0.960664	0.960687	0.960706	0.960728	0.960747	0.960762	0.960774	0.960789	0.960796	0.960804
1880	90.441	90.804	91.2045	91.7056	92.2804			223.618		0.961068	0.961068	0.961072	0.961075	0.961087	0.961094	0.961106	0.961117	0.961132	0.961151	0.96117	0.961185	0.961208	0.961234	0.961257	0.961279	0.961306	0.961332	0.961362	0.961385	0.961415	0.961445	0.961472	0.961498	0.961525	0.961551	0.961581	0.961608	0.96163	0.961653	0.961679	0.961698	0.961721	0.96174	0.961755	0.961766	0.961785	0.961792	0.961804	0.961811
1890	90.429	90.7898	91.1872	91.6853	92.2566			225.628		0.962479	0.962479	0.962483	0.962487	0.962494	0.962502	0.962513	0.962525	0.96254	0.962551	0.96257	0.962589	0.962608	0.962626	0.962653	0.962672	0.962698	0.962721	0.962747	0.96277	0.962796	0.962823	0.962849	0.962875	0.962898	0.962925	0.962951	0.962974	0.962996	0.963019	0.963038	0.96306	0.963075	0.963094	0.963109	0.963125	0.963136	0.963147	0.963155	0.963158
1900	90.4171	90.7756	91.1701	91.6652	92.233			227.638		0.964215	0.964215	0.964219	0.964223	0.96423	0.964238	0.964249	0.964257	0.964272	0.964287	0.964302	0.964317	0.964336	0.964355	0.964374	0.964396	0.964415	0.964442	0.964464	0.964487	0.964509	0.964532	0.964558	0.964581	0.964604	0.96463	0.964649	0.964672	0.964691	0.964713	0.964732	0.964751	0.964766	0.964785	0.964796	0.964811	0.964823	0.96483	0.964838	0.964845
1910	90.4052	90.7614	91.153	91.6452	92.2097			229.648		0.966264	0.966268	0.966268	0.966272	0.966279	0.966287	0.966294	0.966302	0.966317	0.966328	0.966343	0.966358	0.966374	0.966392	0.966411	0.96643	0.966453	0.966472	0.966494	0.966513	0.966536	0.966558	0.966577	0.9666	0.966623	0.966645	0.966664	0.966683	0.966706	0.966725	0.96674	0.966758	0.966774	0.966789	0.9668	0.966811	0.966823	0.96683	0.966838	0.966842
1920	90.3933	90.7472	91.1362	91.6254	92.1865			231.658		0.968604	0.968604	0.968608	0.968611	0.968615	0.968623	0.96863	0.968642	0.968653	0.968664	0.968675	0.968691	0.968706	0.968721	0.96874	0.968758	0.968777	0.968792	0.968815	0.968834	0.968857	0.968872	0.968894	0.968913	0.968932	0.968951	0.968974	0.968992	0.969008	0.969026	0.969045	0.969057	0.969072	0.969083	0.969098	0.969106	0.969117	0.969125	0.969132	0.96914
1930	90.3814	90.733	91.1194	91.6057	92.1635			233.668		0.971211	0.971211	0.971215	0.971219	0.971223	0.97123	0.971238	0.971245	0.971257	0.971264	0.971279	0.971291	0.971306	0.971321	0.971336	0.971351	0.97137	0.971389	0.971404	0.971426	0.971442	0.97146	0.971479	0.971498	0.971513	0.971532	0.971551	0.971566	0.971585	0.9716	0.971615	0.97163	0.971642	0.971657	0.971664	0.971675	0.971687	0.971691	0.971698	0.971702
1940	90.3695	90.7188	91.1027	91.5861	92.1407			235.678		0.97406	0.97406	0.974064	0.974068	0.974072	0.974075	0.974083	0.974091	0.974102	0.974109	0.974121	0.974136	0.974147	0.974158	0.974177	0.974189	0.974208	0.974223	0.974242	0.974253	0.974272	0.974291	0.974306	0.974325	0.97434	0.974355	0.974374	0.974389	0.974404	0.974419	0.974434	0.974445	0.974457	0.974468	0.974479	0.974487	0.974498	0.974502	0.974506	0.974513
1950	90.3575	90.7044	91.0861	91.5665	92.1179			237.688		0.977125	0.977125	0.977125	0.977128	0.977132	0.977136	0.977143	0.977151	0.977162	0.97717	0.977181	0.977192	0.977204	0.977215	0.977226	0.977242	0.977257	0.977272	0.977287	0.977302	0.977317	0.977332	0.977351	0.977362	0.977381	0.977396	0.977411	0.977423	0.977438	0.977453	0.977464	0.977475	0.977487	0.977498	0.977506	0.977513	0.977525	0.977528	0.977536	0.97754
1960	90.3454	90.69	91.0695	91.547	92.0953			239.698		0.98037	0.98037	0.98037	0.980374	0.980377	0.980381	0.980389	0.980396	0.980404	0.980411	0.980423	0.980434	0.980442	0.980453	0.980468	0.980479	0.980494	0.980506	0.980521	0.980532	0.980547	0.980562	0.980577	0.980592	0.980608	0.980623	0.980634	0.980649	0.98066	0.980672	0.980683	0.980694	0.980706	0.980713	0.980725	0.980732	0.98074	0.980743	0.980751	0.980751
1970	90.3333	90.6755	91.0529	91.5275	92.0727			241.709		0.983766	0.98377	0.98377	0.983774	0.983774	0.983781	0.983785	0.983789	0.983796	0.983808	0.983815	0.983823	0.983834	0.983845	0.983857	0.983868	0.983879	0.983894	0.983906	0.983921	0.983932	0.983947	0.983958	0.983974	0.983985	0.983996	0.984011	0.984023	0.984034	0.984045	0.984057	0.984068	0.984075	0.984087	0.984091	0.984102	0.984106	0.984113	0.984117	0.984121
1980	90.3209	90.6608	91.0363	91.508	92.0501			243.719		0.987283	0.987283	0.987283	0.987287	0.987291	0.987294	0.987302	0.987306	0.987313	0.987317	0.987328	0.987336	0.987347	0.987355	0.987366	0.987377	0.987389	0.9874	0.987411	0.987423	0.987438	0.987449	0.98746	0.987472	0.987487	0.987494	0.987509	0.987521	0.987532	0.98754	0.987551	0.987562	0.98757	0.987577	0.987585	0.987592	0.987596	0.9876	0.987604	0.987608
1990	90.3085	90.646	91.0196	91.4885	92.0276			245.729		0.990887	0.990887	0.990887	0.990891	0.990891	0.990898	0.990902	0.990906	0.990913	0.990917	0.990928	0.990936	0.990943	0.990951	0.990962	0.990974	0.990981	0.990992	0.991	0.991015	0.991026	0.991038	0.991049	0.99106	0.991072	0.991083	0.991091	0.991102	0.991113	0.991125	0.991132	0.99114	0.991147	0.991155	0.991162	0.991166	0.991174	0.991177	0.991181	0.991185
2000	90.2959	90.631	91.0029	91.4689	92.0051			247.739		0.99454	0.99454	0.99454	0.994543	0.994547	0.994547	0.994551	0.994558	0.994566	0.99457	0.994577	0.994581	0.994592	0.9946	0.994608	0.994619	0.994626	0.994638	0.994645	0.994657	0.994668	0.994679	0.994691	0.994698	0.994709	0.994717	0.994728	0.99474	0.994751	0.994755	0.994766	0.994774	0.994781	0.994789	0.994792	0.9948	0.994804	0.994808	0.994811	0.994815
2010	90.2831	90.6158	90.9861	91.4492	91.9825			249.749		0.998208	0.998208	0.998211	0.998211	0.998211	0.998219	0.998223	0.998226	0.99823	0.998238	0.998245	0.998249	0.998257	0.998264	0.998272	0.998279	0.998291	0.998298	0.998306	0.998317	0.998328	0.998336	0.998347	0.998355	0.998366	0.998377	0.998385	0.998392	0.9984	0.998411	0.998415	0.998423	0.99843	0.998438	0.998442	0.998449	0.998453	0.998457	0.99846	0.99846
2020	90.2702	90.6005	90.9692	91.4295	91.9599			251.759		1.00186	1.00186	1.00186	1.00186	1.00187	1.00187	1.00187	1.00188	1.00188	1.00189	1.00189	1.0019	1.00191	1.00191	1.00192	1.00193	1.00194	1.00194	1.00195	1.00196	1.00197	1.00198	1.00199	1.002	1.00201	1.00202	1.00202	1.00203	1.00204	1.00205	1.00205	1.00206	1.00206	1.00207	1.00208	1.00208	1.00209	1.00209	1.00209	1.00209
2030	90.257	90.5849	90.9523	91.4097	91.9373			253.769		1.00546	1.00546	1.00546	1.00546	1.00547	1.00547	1.00547	1.00548	1.00548	1.00549	1.00549	1.0055	1.0055	1.00551	1.00552	1.00552	1.00553	1.00554	1.00554	1.00555	1.00556	1.00557	1.00558	1.00559	1.0056	1.0056	1.00561	1.00562	1.00563	1.00563	1.00564	1.00565	1.00565	1.00566	1.00566	1.00566	1.00567	1.00567	1.00568	1.00568
2040	90.2436	90.5691	90.9351	91.3897	91.9146			255.779		1.00898	1.00898	1.00898	1.00898	1.00898	1.00898	1.00899	1.00899	1.009	1.009	1.009	1.00901	1.00902	1.00902	1.00903	1.00903	1.00905	1.00905	1.00906	1.00906	1.00907	1.00908	1.00909	1.00909	1.0091	1.00911	1.00912	1.00912	1.00913	1.00914	1.00914	1.00915	1.00915	1.00916	1.00916	1.00917	1.00917	1.00917	1.00918	1.00918
2050	90.23	90.5531	90.9179	91.3697	91.8918			257.789		1.01238	1.01238	1.01238	1.01238	1.01238	1.01239	1.01239	1.01239	1.0124	1.0124	1.0124	1.01241	1.01242	1.01242	1.01243	1.01243	1.01244	1.01245	1.01245	1.01246	1.01246	1.01247	1.01248	1.01249	1.01249	1.0125	1.01251	1.01251	1.01252	1.01252	1.01253	1.01254	1.01254	1.01254	1.01255	1.01255	1.01255	1.01256	1.01256	1.01256
2060	90.2161	90.5369	90.9005	91.3495	91.869			259.799		1.01563	1.01564	1.01564	1.01564	1.01564	1.01564	1.01565	1.01565	1.01565	1.01565	1.01566	1.01566	1.01567	1.01567	1.01568	1.01568	1.01569	1.0157	1.0157	1.01571	1.01571	1.01572	1.01573	1.01573	1.01574	1.01575	1.01575	1.01576	1.01576	1.01577	1.01577	1.01578	1.01578	1.01579	1.01579	1.01579	1.0158	1.0158	1.0158	1.0158
2070	90.202	90.5204	90.8829	91.3291	91.846			261.809		1.01871	1.01872	1.01872	1.01872	1.01872	1.01872	1.01872	1.01872	1.01873	1.01873	1.01874	1.01874	1.01874	1.01875	1.01875	1.01876	1.01877	1.01877	1.01877	1.01878	1.01879	1.01879	1.0188	1.0188	1.01881	1.01882	1.01882	1.01883	1.01883	1.01884	1.01884	1.01885	1.01885	1.01885	1.01886	1.01886	1.01886	1.01886	1.01887	1.01887
2080	90.1877	90.5037	90.8651	91.3086	91.8229			263.819		1.02159	1.02159	1.02159	1.0216	1.0216	1.0216	1.0216	1.0216	1.0216	1.02161	1.02161	1.02162	1.02162	1.02163	1.02163	1.02163	1.02164	1.02165	1.02165	1.02165	1.02166	1.02166	1.02167	1.02168	1.02168	1.02169	1.02169	1.02169	1.0217	1.02171	1.02171	1.02171	1.02172	1.02172	1.02172	1.02173	1.02173	1.02173	1.02173	1.02174
2090	90.1731	90.4868	90.8472	91.288	91.7997			265.829		1.02425	1.02424	1.02425	1.02425	1.02425	1.02425	1.02425	1.02425	1.02426	1.02426	1.02426	1.02426	1.02427	1.02427	1.02428	1.02428	1.02428	1.02429	1.02429	1.0243	1.0243	1.02431	1.02431	1.02432	1.02432	1.02433	1.02433	1.02434	1.02434	1.02435	1.02435	1.02435	1.02436	1.02436	1.02436	1.02437	1.02437	1.02437	1.02437	1.02437
2100	90.1582	90.4695	90.829	91.2671	91.7764			267.839		1.02664	1.02664	1.02665	1.02665	1.02665	1.02665	1.02665	1.02665	1.02665	1.02666	1.02666	1.02666	1.02666	1.02667	1.02668	1.02668	1.02668	1.02669	1.02669	1.02669	1.0267	1.02671	1.02671	1.02671	1.02672	1.02672	1.02672	1.02673	1.02673	1.02674	1.02674	1.02674	1.02675	1.02675	1.02675	1.02675	1.02676	1.02676	1.02676	1.02676
2110	90.143	90.4521	90.8107	91.2461	91.7529			269.849		1.02877	1.02877	1.02877	1.02877	1.02877	1.02878	1.02878	1.02878	1.02878	1.02878	1.02878	1.02879	1.02879	1.0288	1.0288	1.0288	1.02881	1.02881	1.02882	1.02882	1.02882	1.02883	1.02883	1.02884	1.02884	1.02885	1.02885	1.02885	1.02886	1.02886	1.02886	1.02886	1.02887	1.02887	1.02887	1.02888	1.02888	1.02888	1.02888	1.02888
2120	90.1276	90.4344	90.7922	91.2249	91.7293			271.859		1.03061	1.03061	1.03061	1.03061	1.03062	1.03062	1.03062	1.03062	1.03062	1.03062	1.03063	1.03063	1.03063	1.03063	1.03064	1.03064	1.03065	1.03065	1.03065	1.03065	1.03066	1.03066	1.03067	1.03067	1.03068	1.03068	1.03068	1.03069	1.03069	1.03069	1.03069	1.0307	1.0307	1.0307	1.0307	1.03071	1.03071	1.03071	1.03071	1.03071
2130	90.1119	90.4164	90.7734	91.2036	91.7055			273.869		1.03215	1.03215	1.03215	1.03215	1.03215	1.03215	1.03215	1.03215	1.03215	1.03215	1.03216	1.03216	1.03217	1.03217	1.03217	1.03217	1.03218	1.03218	1.03218	1.03218	1.03219	1.03219	1.0322	1.0322	1.0322	1.03221	1.03221	1.03221	1.03222	1.03222	1.03222	1.03223	1.03223	1.03223	1.03223	1.03223	1.03223	1.03223	1.03224	1.03224
2140	90.0959	90.3982	90.7544	91.182	91.6816			275.879		1.03336	1.03336	1.03337	1.03337	1.03337	1.03337	1.03337	1.03337	1.03337	1.03337	1.03337	1.03338	1.03338	1.03338	1.03338	1.03339	1.03339	1.03339	1.0334	1.0334	1.0334	1.03341	1.03341	1.03341	1.03342	1.03342	1.03342	1.03342	1.03343	1.03343	1.03343	1.03343	1.03344	1.03344	1.03344	1.03344	1.03344	1.03345	1.03345	1.03345
2150	90.0797	90.3797	90.7352	91.1602	91.6575			277.889		1.03425	1.03425	1.03425	1.03425	1.03425	1.03426	1.03426	1.03426	1.03426	1.03426	1.03426	1.03426	1.03426	1.03427	1.03427	1.03428	1.03428	1.03428	1.03428	1.03429	1.03429	1.03429	1.03429	1.0343	1.0343	1.0343	1.03431	1.03431	1.03431	1.03431	1.03431	1.03432	1.03432	1.03432	1.03432	1.03432	1.03432	1.03432	1.03433	1.03433
2160	90.0632	90.361	90.7158	91.1383	91.6333			279.899		1.03481	1.03481	1.03481	1.03481	1.03481	1.03481	1.03481	1.03481	1.03481	1.03482	1.03482	1.03482	1.03482	1.03482	1.03482	1.03483	1.03483	1.03483	1.03483	1.03483	1.03484	1.03484	1.03484	1.03485	1.03485	1.03485	1.03485	1.03486	1.03486	1.03486	1.03486	1.03486	1.03486	1.03487	1.03487	1.03487	1.03487	1.03487	1.03488	1.03487
2170	90.0464	90.3421	90.6962	91.1162	91.6089			281.91		1.03502	1.03502	1.03502	1.03502	1.03502	1.03502	1.03502	1.03502	1.03502	1.03503	1.03503	1.03503	1.03503	1.03503	1.03503	1.03504	1.03504	1.03504	1.03504	1.03505	1.03505	1.03505	1.03505	1.03505	1.03506	1.03506	1.03506	1.03506	1.03506	1.03506	1.03507	1.03507	1.03507	1.03507	1.03508	1.03508	1.03508	1.03508	1.03508	1.03508
2180	90.0294	90.3229	90.6764	91.0938	91.5844			283.92		1.03489	1.03489	1.03489	1.03489	1.03489	1.03489	1.03489	1.03489	1.03489	1.03489	1.0349	1.0349	1.0349	1.0349	1.0349	1.03491	1.03491	1.03491	1.03491	1.03491	1.03491	1.03492	1.03492	1.03492	1.03492	1.03492	1.03493	1.03493	1.03493	1.03493	1.03493	1.03494	1.03494	1.03494	1.03494	1.03494	1.03494	1.03494	1.03494	1.03494
2190	90.0121	90.3035	90.6563	91.0713	91.5597			285.93		1.03442	1.03442	1.03442	1.03442	1.03442	1.03442	1.03442	1.03442	1.03442	1.03442	1.03442	1.03443	1.03443	1.03443	1.03443	1.03443	1.03443	1.03443	1.03444	1.03444	1.03444	1.03444	1.03445	1.03445	1.03445	1.03445	1.03445	1.03445	1.03445	1.03446	1.03446	1.03446	1.03446	1.03446	1.03446	1.03446	1.03446	1.03446	1.03446	1.03446
2200	89.9945	90.2838	90.636	91.0486	91.5349			287.94		1.03361	1.03361	1.03361	1.03361	1.03361	1.03361	1.03361	1.03361	1.03361	1.03362	1.03362	1.03362	1.03362	1.03362	1.03362	1.03362	1.03362	1.03363	1.03363	1.03363	1.03363	1.03363	1.03363	1.03363	1.03363	1.03364	1.03364	1.03364	1.03364	1.03364	1.03365	1.03365	1.03365	1.03365	1.03365	1.03365	1.03365	1.03365	1.03365	1.03365
2210	89.9767	90.264	90.6156	91.0258	91.5099			289.95		1.03247	1.03247	1.03247	1.03247	1.03247	1.03247	1.03247	1.03247	1.03247	1.03247	1.03248	1.03248	1.03248	1.03248	1.03248	1.03248	1.03248	1.03248	1.03248	1.03248	1.03249	1.03249	1.03249	1.03249	1.03249	1.03249	1.0325	1.03249	1.0325	1.0325	1.0325	1.0325	1.0325	1.0325	1.0325	1.03251	1.03251	1.03251	1.03251	1.03251
2220	89.9586	90.2439	90.5949	91.0027	91.4847			291.96		1.03101	1.03101	1.03101	1.03101	1.03101	1.03101	1.03101	1.03101	1.03101	1.03101	1.03101	1.03101	1.03102	1.03102	1.03102	1.03102	1.03102	1.03102	1.03102	1.03102	1.03102	1.03103	1.03103	1.03103	1.03103	1.03103	1.03103	1.03103	1.03103	1.03103	1.03103	1.03103	1.03104	1.03104	1.03104	1.03104	1.03104	1.03104	1.03104	1.03104
2230	89.9403	90.2236	90.574	90.9795	91.4594			293.97		1.02923	1.02924	1.02924	1.02923	1.02924	1.02924	1.02924	1.02924	1.02924	1.02924	1.02924	1.02924	1.02924	1.02924	1.02925	1.02925	1.02925	1.02925	1.02925	1.02925	1.02925	1.02925	1.02925	1.02925	1.02926	1.02926	1.02926	1.02926	1.02926	1.02926	1.02926	1.02926	1.02926	1.02926	1.02926	1.02926	1.02926	1.02926	1.02926	1.02926
2240	89.9218	90.2032	90.5529	90.9561	91.434			295.98		1.02717	1.02717	1.02717	1.02717	1.02717	1.02717	1.02717	1.02717	1.02717	1.02717	1.02717	1.02718	1.02718	1.02718	1.02718	1.02718	1.02718	1.02718	1.02718	1.02718	1.02718	1.02718	1.02718	1.02718	1.02719	1.02719	1.02719	1.02719	1.02719	1.02719	1.02719	1.02719	1.02719	1.02719	1.0272	1.02719	1.0272	1.02719	1.0272	1.0272
2250	89.903	90.1825	90.5316	90.9326	91.4085			297.99		1.02483	1.02483	1.02483	1.02483	1.02483	1.02483	1.02483	1.02483	1.02483	1.02483	1.02483	1.02483	1.02483	1.02483	1.02483	1.02483	1.02484	1.02484	1.02484	1.02484	1.02484	1.02484	1.02484	1.02484	1.02484	1.02485	1.02485	1.02485	1.02485	1.02485	1.02485	1.02485	1.02485	1.02485	1.02485	1.02485	1.02485	1.02485	1.02485	1.02485
2260	89.8841	90.1617	90.5101	90.9089	91.3828			300		1.02223	1.02223	1.02223	1.02223	1.02223	1.02223	1.02223	1.02223	1.02223	1.02223	1.02223	1.02223	1.02223	1.02223	1.02224	1.02224	1.02224	1.02224	1.02224	1.02224	1.02224	1.02224	1.02224	1.02224	1.02224	1.02224	1.02225	1.02225	1.02225	1.02224	1.02225	1.02225	1.02225	1.02225	1.02225	1.02225	1.02225	1.02225	1.02225	1.02225
2270	89.8649	90.1407	90.4884	90.8851	91.357
2280	89.8455	90.1195	90.4666	90.8611	91.331
2290	89.8259	90.0982	90.4446	90.837	91.305
2300	89.8062	90.0768	90.4224	90.8127	91.2789
2310	89.7863	90.0552	90.4001	90.7884	91.2527
2320	89.7662	90.0335	90.3776	90.7639	91.2263
2330	89.746	90.0117	90.355	90.7394	91.2
2340	89.7256	89.9898	90.3323	90.7147	91.1735
2350	89.7052	89.9678	90.3094	90.69	91.147
2360	89.6845	89.9457	90.2864	90.6652	91.1204
2370	89.6638	89.9235	90.2634	90.6403	91.0938
2380	89.643	89.9013	90.2402	90.6154	91.0671
2390	89.6221	89.8791	90.217	90.5904	91.0404
2400	89.6011	89.8568	90.1937	90.5654	91.0137
2410	89.5801	89.8345	90.1703	90.5404	90.987
2420	89.559	89.8122	90.1469	90.5154	90.9603
2430	89.5378	89.7898	90.1235	90.4903	90.9336
2440	89.5166	89.7675	90.1	90.4653	90.9069
2450	89.4954	89.7451	90.0764	90.4402	90.8802
2460	89.4742	89.7228	90.0529	90.4152	90.8535
2470	89.4529	89.7005	90.0293	90.3902	90.8269
2480	89.4317	89.6783	90.0058	90.3652	90.8003
2490	89.4104	89.656	89.9823	90.3402	90.7738
2500	89.3892	89.6339	89.9587	90.3154	90.7474
[truncated: 471 more columns]

## Sheet: Fig. 3a
Each value is the effectivenss for the different nanosphere diameter and matrix thickness
	Nanosphere diameter (nm)	0	20	40	60	80	100	120	140	160	180	200	220	240	260	280	300
Matrix thickness (nm)
0		0	4.54885	20.7227	32.7701	41.9625	44.554	41.9981	37.8051	31.0718	24.5096	19.0776	14.8002	11.7096	9.53602	7.97641	6.78676
10		21.6372	31.4514	39.5454	49.9706	53.9554	55.5584	52.3813	46.8701	40.1832	36.0461	30.8584	26.5302	24.303	21.5798	19.4017	18.41
20		37.3595	46.401	53.2421	60.9283	63.1935	63.3785	61.5312	57.0889	51.6946	47.2145	42.5751	38.6674	35.4907	32.8911	30.7217	28.7031
30		52.0215	59.0947	65.2075	68.8505	70.4455	70.7289	70.1588	66.7044	61.0711	58.4154	54.3998	50.9777	47.7886	45.3046	42.7987	40.3789
40		62.0812	66.2284	69.6731	72.5878	74.6966	76.3143	76.3692	74.2097	70.6846	66.8486	64.0073	60.6627	57.7042	55.3148	53.329	50.6516
50		67.049	68.3025	70.6319	72.656	75.6839	78.7535	79.5213	78.1556	76.0724	72.9415	69.9965	67.2361	65.0105	62.896	60.9242	58.9272
60		66.7488	67.0161	68.396	69.5118	75.1132	78.6161	80.4304	80.1951	78.3287	75.5729	72.9299	70.8578	69.066	67.456	65.9578	64.3739
70		63.7702	62.3681	63.4604	66.5693	71.8217	76.3653	78.3922	79.1251	77.6471	75.201	72.9068	71.1148	69.813	68.8581	68.05	66.9937
80		57.7463	54.8529	56.9812	61.5275	67.1647	72.4997	75.416	76.1515	74.6871	72.4682	70.3479	68.8666	67.9984	67.6222	67.4658	67.2298
90		50.6968	47.2653	49.7541	55.4651	62.6499	67.1701	70.9021	71.6683	70.4183	68.0464	66.1372	64.832	64.3108	64.2481	64.7152	65.1656
100		43.4554	40.518	42.9592	50.1667	57.7559	62.1421	65.9515	66.7218	65.5038	63.0243	61.1564	59.8896	59.1068	59.6573	60.6083	61.211

## Sheet: Fig. 3c
Dummy			Multilayer			Tungsten
Immersion (%)	Effectiveness (%)		Immersion (%)	Effectiveness (%)		Immersion (%)	Effectiveness (%)
0	80.4305		0	71.3814		0	36.256
10	77.9473		10	70.4113		10	36.2654
20	74.2008		20	68.85		20	36.3135
30	70.8937		30	67.868		30	36.3251
40	68.5992		40	66.8615		40	36.3219
50	66.8353		50	66.2813		50	36.2969
			60	66.2341		60	36.2284
			70	66.181		70	36.1421
						80	36.0629
						90	36.0087
						100	35.996

[truncated: 9 more sheets: Fig. 3d, Fig. 3e, Fig. 4a, Fig. 4b, Fig. 4c, Fig. 4d, Fig. 5a, Fig. 5c, Fig. 5f]
